# Supplementary material for: Single-Cell Atlas of Spleen Remodeling Reveals Macrophage Subset-Driven ASFV Pathogenesis
Source: Biology (Basel). 2025 Jul 18;14(7):882. doi: 10.3390/biology14070882 (PMC12293015; doi:10.3390/biology14070882)
Supplement: Supplementary file 1 [file biology-14-00882-s001.zip]

Archive with 2 entries (2 files):
- biology-3728407-supplementary-Figures.pdf
- FileS1.xlsx
