# Supplementary material for: Single-Cell Atlas of Spleen Remodeling Reveals Macrophage Subset-Driven ASFV Pathogenesis
Source: Biology (Basel). 2025 Jul 18;14(7):882. doi: 10.3390/biology14070882 (PMC12293015; doi:10.3390/biology14070882)
Supplement: Supplementary file 1 [file biology-14-00882-s001.zip › FileS1.xlsx]

## Sheet: virus_cor
	Spearman index
U6.2	0.00567614
ENSSSCG00000019358	0.0105093
U5.1	-0.125854
U5.2	-0.0932405
U6.23	0.0114311
Metazoa-SRP	0.0146198
U6.36	-0.0334656
U6.40	0.0219556
ENSSSCG00000020045	-0.0325899
THBS1	-0.372259
ZNF292	-0.253083
ENSSSCG00000047518	0.0243609
ENSSSCG00000042121	-0.121133
SMIM8	-0.000772588
C6orf163	0.0618924
ENSSSCG00000037372	-0.0893076
PSMB1	-0.367518
ENSSSCG00000018972	0.0122195
RASGRP1	-0.0623902
FAM120B	-0.139256
FAM98B	-0.155304
ENSSSCG00000039009	-0.0208926
ENSSSCG00000049216	0.0248345
DLL1	-0.110547
SLC35A1	-0.0914208
RARS2	-0.160009
Metazoa-SRP.2	0.020995
Metazoa-SRP.3	-0.00773709
SPRED1	-0.237595
ORC3	-0.193877
PLPP6	-0.0514217
ENSSSCG00000045756	-0.0371279
ENSSSCG00000004307	-0.492654
ERMARD	-0.108715
VPS13A	-0.201101
CNR1	0.00146287
MEIS2	-0.0669855
DYNLT2	-0.0787321
RNGTT	-0.331342
PHF10	-0.129478
ENSSSCG00000019937	-0.0135002
CDIN1	-0.140779
C6orf120	-0.128177
PNRC1	-0.492716
ENSSSCG00000019135	-0.00971928
WDR27	-0.0699262
SRSF12	-0.0830672
ENSSSCG00000049631	-0.0211509
PM20D2	-0.0364727
ENSSSCG00000048762	-0.00514605
GABRR2	0.0257311
SNORD115.1	-0.00153729
ENSSSCG00000042387	-0.0272933
DPH6	-0.0491805
ENSSSCG00000042456	-0.0292873
UBE2J1	-0.261927
GNA14	0.053777
IER5L	-0.0859011
THBS2	-0.117623
RRAGD	-0.0298152
GNAQ	-0.427986
ZNF770	-0.0660927
AQR	-0.150266
CEP78	-0.154868
ANKRD6	-0.00890765
PSAT1	-0.111878
SMOC2	0.00804996
ENSSSCG00000050825	-0.0346087
TLE4	-0.302408
GJD2	0.00141903
MDN1	-0.175454
ENSSSCG00000004806	-0.13541
ENSSSCG00000050526	-0.00264098
SCG5	-0.0508097
CASP8AP2	-0.163676
TLE1	-0.0261236
FMN1	-0.128812
GJA10	-0.0392363
ENSSSCG00000040466	-0.0513123
ENSSSCG00000027232	0.00159879
BACH2	-0.0435082
ENSSSCG00000044269	-0.0611129
ENSSSCG00000050379	-0.0145845
ENSSSCG00000004811	0.0296679
MAP3K7	-0.213672
ENSSSCG00000045533	0.0300362
IGF1R	-0.218804
ENSSSCG00000022044	0.0428581
ENSSSCG00000035223	-0.0101903
PHF24	0.0318889
AFDN	-0.0406053
ENSSSCG00000040939	-0.0168951
TTC23	-0.0280122
ENSSSCG00000046266	0.0257397
DNAJB5	-0.032642
EPHA7	-0.0405614
VCP	-0.277788
ENSSSCG00000047845	-0.0387222
ENSSSCG00000049139	0.0291506
LRRC28	-0.15344
MANEA	-0.150875
UFL1	-0.178543
ENSSSCG00000051536	0.0349432
PIGO	-0.0266069
ENSSSCG00000042428	-0.0394222
MEF2A	-0.334546
FHL5	0.0305092
UNC93A	-0.0288798
ENSSSCG00000045487	-0.130042
ENSSSCG00000043793	-0.0531077
ENSSSCG00000047851	0.0271447
LYSMD4	-0.0239535
GPR63	-0.0122749
NDUFAF4	-0.101609
STOML2	-0.204352
ENSSSCG00000044345	0.060715
KLHL32	-0.00792122
ADAMTS17	0.0593283
FAM214B	-0.120691
CEP43	-0.159304
MMS22L	-0.209945
UNC13B	-0.110984
ENSSSCG00000050967	0.0332252
CERS3	-0.0367019
ENSSSCG00000004024	-0.14531
LINS1	-0.0871909
ASB7	-0.0699318
ENSSSCG00000005420	0.00969674
ALDH1A3	-0.0153462
RPS6KA2	-0.0847373
FBXL4	-0.0521069
LRRK1	-0.258646
ENSSSCG00000048312	-0.0432557
ENSSSCG00000005307	-0.0028142
CHSY1	-0.499497
FAXC	-0.042245
RUSC2	-0.116993
SELENOS	-0.324192
TESK1	-0.0196109
ENSSSCG00000005311	-0.0304763
PNISR	-0.205979
ENSSSCG00000032916	-0.241793
GABRG3	0.0049526
SIT1	-0.0334056
GABRA5	-0.023142
ARHGEF39	-0.00361076
SFT2D1	-0.239279
CCDC107	-0.0656103
ENSSSCG00000050732	-0.0114311
CA9	-0.0259554
USP45	-0.138263
ENSSSCG00000038757	-0.0999041
GABRB3	-0.00659851
ENSSSCG00000005316	0.0176131
CCNC	-0.187625
ENSSSCG00000051765	-0.0959878
PDE10A	0.00409413
KLHL9	-0.157565
TLN1	-0.326687
ENSSSCG00000004830	-0.292687
ENSSSCG00000004831	-0.0252947
UBE3A	-0.280614
QKI	-0.5165
SIM1	0.0191176
CREB3	-0.192243
MKRN3	-0.0374073
GBA2	-0.104919
RGP1	-0.0575062
PACRG	-0.0738623
NPR2	-0.0262476
ASCC3	-0.316034
ENSSSCG00000004839	0.0205565
ENSSSCG00000050164	-0.00193146
SPAG8	-0.124396
FAM221B	-0.0807837
TMEM8B	0.0168446
ENSSSCG00000048929	0.0412036
OTUD7A	-0.0161635
KLF13	-0.246921
GRIK2	0.0394825
TRPM1	0.030226
RECK	-0.01397
GLIPR2	-0.223386
ENSSSCG00000045683	0.00540635
MTMR10	-0.20294
FAN1	-0.0968259
MPHOSPH10	-0.207771
MCEE	-0.149928
HACE1	-0.169836
ENSSSCG00000024660	-0.1106
LIN28B	0.0118217
CLTA	-0.421383
GNE	-0.181782
BVES	0.0131719
POPDC3	-0.0145199
RNF38	-0.25494
MELK	-0.1255
PREP	-0.295377
ENSSSCG00000046015	-0.0147422
FAM189A1	-0.0582648
PRKN	-0.0200087
ENSSSCG00000045965	0.0317706
TJP1	0.0253778
AGPAT4	-0.253439
MAP3K4	-0.189409
ENSSSCG00000050965	-0.036146
PAX5	-0.0413032
ATG5	-0.427521
PRDM1	-0.344973
ENSSSCG00000051306	-0.00822377
PLG	-0.0319677
SLC22A3	0.0156297
SLC22A2	0.0377621
ENSSSCG00000036442	-0.0185827
ZCCHC7	-0.395821
GRHPR	-0.0785113
ZBTB5	-0.0981284
POLR1E	-0.254869
TARS3	0.011782
TM2D3	-0.11083
CRYBG1	-0.327925
ENSSSCG00000046528	-0.0898399
ENSSSCG00000041504	-0.122764
RTN4IP1	-0.106921
QRSL1	-0.109375
SLC22A1	0.00697478
IGF2R	-0.358496
ENSSSCG00000050320	-0.242089
PNLDC1	0.027163
MRPL18	-0.185657
FRMPD1	0.0240995
TRMT10B	-0.146491
TCP1	-0.295804
EXOSC3	-0.18479
PCSK6	-6.17567e-05
SNRPA1	-0.189065
CD24	-0.0523788
DCAF10	-0.237645
ACAT2	-0.149489
SLC25A51	-0.228402
WTAP	-0.427499
SOD2	-0.37318
CTDP1	-0.19737
ENSSSCG00000040252	-0.0407966
FNDC1	-0.0288177
MTRES1	-0.176718
BEND3	-0.102879
ENSSSCG00000005358	-0.0467542
NFATC1	-0.162539
ATP9B	-0.216378
ENSSSCG00000048385	-0.0346257
TAGAP	-0.430125
RSPH3	-0.0687359
PDSS2	-0.100727
ENSSSCG00000043730	0.0358119
ENSSSCG00000047444	0.00126136
ALDH1B1	-0.0446476
GALR1	-0.0108398
EZR	-0.354087
SYTL3	-0.0645813
DYNLT1	-0.233042
TMEM181	-0.0959182
MBP	-0.302227
ZNF236	-0.170628
SOBP	-0.0223585
CCDC180	-0.228565
ENSSSCG00000042419	-0.00208913
NCBP1	-0.276745
ENSSSCG00000043584	0.0222644
TSTD2	-0.138914
XPA	-0.232057
ZNF516	-0.24137
ENSSSCG00000031776	-0.145484
ENSSSCG00000047460	-0.0394566
ENSSSCG00000043930	-0.224613
SCML4	-0.0671288
SEC63	-0.375379
OSTM1	-0.193735
ENSSSCG00000049997	-0.022129
ENSSSCG00000047797	-0.0139144
TRMO	-0.114247
ENSSSCG00000024019	-0.205992
SERAC1	-0.259684
SYNJ2	-0.0289115
NR2E1	0.00898722
SNX3	-0.267732
TSHZ1	-0.103688
ZADH2	-0.109889
NANS	-0.294947
TRIM14	-0.19247
CORO2A	0.0251087
TBC1D2	-0.0437912
AFG1L	-0.161501
SNX9	-0.435051
ENSSSCG00000004387	-0.340305
ZNF407	-0.173821
ZDHHC14	-0.0644742
ARMC2	-0.0889633
CNDP1	-0.0762153
GABBR2	-0.0890083
TMEM242	-0.0784722
CNDP2	-0.306445
SESN1	-0.140331
ANKS6	-0.0303998
CEP57L1	-0.0621184
GALNT12	-0.0362508
ARID1B	-0.347859
C18orf63	-0.0143004
CYB5A	-0.0752789
ENSSSCG00000051789	-0.00965985
TIMM21	-0.0920052
FBXO15	-0.043351
COL15A1	-0.00491589
ENSSSCG00000004415	-0.104531
ENSSSCG00000004656	-0.0598284
CD164	-0.276774
TFB1M	-0.0851971
NETO1	-0.0102854
PPIL6	-0.0610033
TIAM2	-0.100947
ENSSSCG00000041438	-0.0195246
ENSSSCG00000044817	0.028972
SMPD2	-0.0921332
SOCS6	-0.237455
MICAL1	-0.160683
SCAF8	-0.210685
TGFBR1	-0.206207
RTTN	-0.131435
ENSSSCG00000045481	0.00917955
ENSSSCG00000051796	-0.0225135
ZBTB24	-0.124111
CD226	0.0281654
ENSSSCG00000050569	0.0201602
ENSSSCG00000033739	-0.0609119
ENSSSCG00000004071	-0.179212
ENSSSCG00000046319	-0.0662331
FIG4	-0.127047
DOK6	0.00108644
OPRM1	-0.075357
ENSSSCG00000032084	-0.0346087
RGS17	0.00176022
TMX3	-0.141104
ENSSSCG00000004404	0.0236112
ALG2	-0.114424
MTRF1L	-0.144981
SEC61B	-0.322296
FBXO5	-0.127534
CDC40	-0.217605
NR4A3	-0.348943
ENSSSCG00000043564	0.0191663
MYCT1	-0.0130267
METTL24	-0.111197
SLC22A16	-0.0297016
STX17	-0.195239
ENSSSCG00000047724	-0.0186889
CDH19	0.0290971
ENSSSCG00000004081	-0.103601
CDK19	-0.168267
CDH7	-0.0203353
ERP44	-0.259414
ENSSSCG00000047355	0.0122983
SERPINB8	-0.149965
ENSSSCG00000049039	-0.0473306
ENSSSCG00000051795	-0.01156
SERPINB10	-0.293904
ENSSSCG00000049158	-0.0282667
SERPINB2	-0.1195
AMD1	-0.273276
ENSSSCG00000034000	-0.00917876
INVS	-0.119944
SERPINB7	-0.0125673
GTF3C6	-0.117313
ENSSSCG00000004082	-0.12312
SERPINB11	0.00555789
RPF2	-0.180856
TEX10	-0.224051
SLC16A10	-0.0336407
ENSSSCG00000041473	-0.00772528
MFSD4B	-0.0859941
ESR1	0.00488601
REV3L	-0.37218
MSANTD3-TMEFF1	-0.0295805
ENSSSCG00000050338	-0.0108818
ENSSSCG00000046251	-0.00879013
SERPINB5	-0.00109721
VPS4B	-0.2443
TRAF3IP2	-0.0654726
CCDC170	-0.13713
CAVIN4	-0.0309034
ARMT1	-0.135313
ENSSSCG00000047956	-0.0463331
RMND1	-0.0503874
KDSR	-0.168315
ENSSSCG00000050842	-0.0348127
ZBTB2	-0.180277
ENSSSCG00000049462	-0.027696
ENSSSCG00000046336	0.00350421
FYN	-0.453046
ENSSSCG00000045977	-0.0388264
AKAP12	0.02631
ENSSSCG00000041158	0.000985441
PLPPR1	0.000257372
PHLPP1	-0.194148
MTHFD1L	-0.105769
ENSSSCG00000042524	-0.0355941
CCN6	-0.0362151
ZCCHC2	-0.306766
ENSSSCG00000050869	-0.0128501
TUBE1	-0.107678
TNFRSF11A	-0.028222
BAAT	0.00857415
RELCH	-0.362222
MRPL50	-0.175176
LAMA4	0.0148639
PLEKHG1	-0.0533963
ZNF189	-0.100948
ALDOB	-0.0702133
ENSSSCG00000051721	-0.0856164
RRAGA	-0.176167
PPP1R14C	0.0304384
MARCKS	-0.308363
ENSSSCG00000048720	-0.0274741
PIGN	-0.214713
HDAC2	-0.222982
RNF20	-0.136406
ENSSSCG00000035574	-0.0224962
ENSSSCG00000032525	-0.0461297
ENSSSCG00000033578	-0.00921274
ENSSSCG00000044073	0.0352788
ENSSSCG00000041378	-0.0786726
ULBP1	-0.083786
LRP11	-0.0955544
HS3ST5	-0.0110321
ENSSSCG00000050416	-0.0641824
PCMT1	-0.328287
RNF152	-0.158274
ENSSSCG00000046128	0.0152963
ENSSSCG00000042982	-0.0120067
SMC2	-0.219871
ENSSSCG00000047971	-0.0672831
FRK	0.038286
CDH20	-0.0263262
NUP43	-0.1233
NT5DC1	-0.174104
ENSSSCG00000035714	0.0387584
ENSSSCG00000036234	-0.0290114
ENSSSCG00000035397	0.0306648
COL10A1	-0.00748759
LATS1	-0.178426
ENSSSCG00000043097	-0.0361045
NIPSNAP3A	-0.0336505
TSPYL1	-0.0478322
PMAIP1	-0.30485
KATNA1	-0.152441
GINM1	-0.211742
ENSSSCG00000004441	-0.0613457
PPIL4	-0.189187
ZC3H12D	-0.0759828
CALHM6	-0.0953153
ABCA1	-0.48085
ENSSSCG00000004261	-0.0960485
TAB2	-0.24592
CCBE1	0.0798592
RWDD1	-0.254647
ENSSSCG00000025656	0.0195117
LMAN1	-0.124484
CPLX4	0.0148179
UST	-0.169166
SLC44A1	-0.193351
GRP	0.0189205
ENSSSCG00000048048	-0.013704
ENSSSCG00000029003	-0.0745297
ENSSSCG00000043963	-0.0017066
ENSSSCG00000040797	-0.0145845
SEC11C	-0.191811
ENSSSCG00000004911	0.00412646
LGSN	-0.00587323
ENSSSCG00000004170	-0.0522546
SASH1	-0.0987231
FSD1L	-0.0997375
ZNF532	-0.00411815
ENSSSCG00000051776	0.0332685
TUSC1	-0.0383928
SAMD5	0.0824855
ENSSSCG00000046419	-0.0350756
MALT1	-0.181592
STXBP5	-0.199432
ENSSSCG00000042072	0.00622799
ENSSSCG00000042200	-0.00370526
TMEM38B	-0.0967135
ME1	-0.0554977
ENSSSCG00000051349	0.0389416
ALPK2	0.0291225
ZNF462	0.0224398
RWDD2A	-0.0128685
PGM3	-0.0826712
ENSSSCG00000045588	0.0106033
RAD23B	-0.279788
KLF4	-0.41107
DOP1A	-0.145021
NEDD4L	-0.216464
ENSSSCG00000043354	-0.0426558
ENSSSCG00000005440	-0.10283
RAB32	-0.114856
IFN-DELTA-1	-0.0374073
ELP1	-0.0717406
UBE3D	-0.0678658
ENSSSCG00000048390	0.00236506
ENSSSCG00000045877	-0.0491852
GRM1	-0.0547068
ENSSSCG00000049674	-0.0131914
TMEM245	-0.111008
ENSSSCG00000047175	0.00514371
ENSSSCG00000046197	0.0306208
IBTK	-0.278411
ATP8B1	0.00786754
ENSSSCG00000046774	-0.000365268
TENT5A	-0.232558
ENSSSCG00000048786	-0.0270824
FRRS1L	0.0413538
SHPRH	-0.117038
EPB41L4B	-0.0133524
ENSSSCG00000046535	-0.038908
PDCD7	-0.111721
CLPX	-0.22589
ENSSSCG00000042384	-0.0218571
CILP	0.0172569
FBXO30	-0.125499
BCKDHB	-0.0730045
PARP16	-0.165766
ENSSSCG00000047663	-0.00386444
PTPN3	-0.0077159
ENSSSCG00000051392	-0.00717401
IGDCC4	0.0423132
TTK	-0.140926
ENSSSCG00000045284	0.0283413
ENSSSCG00000047827	0.0289029
UTRN	-0.0996481
ELOVL4	-0.0366619
PALM2AKAP2	-0.210601
DPP8	-0.0966246
IFNB1	0.00639137
SH3BGRL2	-0.051623
STX11	-0.571499
LCA5	-0.0189752
PLAGL1	-0.239704
C9orf152	-0.096239
ENSSSCG00000036297	-0.13918
HACD3	-0.176276
ZC2HC1B	0.0953573
ENSSSCG00000004470	-0.194426
ENSSSCG00000040918	-0.1718
ENSSSCG00000039614	0.0279307
ENSSSCG00000005453	-0.193437
PHIP	-0.304751
INTS14	-0.175906
ENSSSCG00000037071	-0.18158
PHACTR2	-0.27852
TXNDC8	0.00271678
ENSSSCG00000044875	-0.0389052
IRAK1BP1	-0.0268761
ENSSSCG00000044832	-5.95434e-06
ENSSSCG00000046507	0.0150575
SLC24A1	-0.0404866
ENSSSCG00000047473	-0.0308143
FUCA2	-0.132155
SVEP1	-0.0127338
MEI4	-0.0382872
PEX3	-0.041328
DENND4A	-0.600146
HTR1B	-0.0208125
ENSSSCG00000044374	-0.0268828
ADAT2	-0.0948808
RAB11A	-0.234617
AIG1	-0.164431
IMPG1	0.026739
ENSSSCG00000043094	-0.00410067
MUSK	-0.00865151
ENSSSCG00000050677	-0.0608839
HIVEP2	-0.272361
MEGF11	-0.0470807
LPAR1	-0.0418089
ENSSSCG00000044542	-0.109649
ENSSSCG00000044924	-0.00749904
ADGRG6	-0.241976
VTA1	-0.254893
DIS3L	-0.0592072
ECPAS	-0.328308
MYO6	0.0043175
ENSSSCG00000048057	-0.0931785
TIPIN	-0.0852749
CITED2	-0.164008
MAP2K1	-0.354982
TXLNB	0.0092795
SNAPC5	-0.100459
HECA	-0.278624
RPL4	-0.325575
ABRACL	-0.146467
SENP6	-0.370982
REPS1	-0.311646
ZWILCH	-0.183378
FILIP1	0.0144834
ECT2L	-0.0279401
ENSSSCG00000045611	-0.119981
ENSSSCG00000051767	-0.0173319
LCTL	-0.0327799
ZNF483	-0.0161218
TMEM30A	-0.180394
CCDC28A	-0.0725178
PTGR1	-0.157746
ENSSSCG00000042365	-0.0545167
SMAD6	-0.0227841
COX7A2	-0.314215
ENSSSCG00000005460	-0.300736
NHSL1	-0.0917286
SMAD3	-0.406847
GNG10	-0.403762
ENSSSCG00000004150	-0.00811011
SHOC1	0.0925875
ENSSSCG00000004151	-0.0296682
AAGAB	0.119006
ARFGEF3	-0.00389277
UGCG	-0.403235
IQCH	0.017119
C15orf61	-0.0321609
PERP	0.00557168
SUSD1	-0.129482
TNFAIP3	-0.523332
MAP2K5	-0.234454
ENSSSCG00000044069	0.0261733
IFNGR1	-0.308903
PTBP3	-0.445947
ENSSSCG00000050929	-0.0459912
IL22RA2	0.0438043
IL20RA	-0.0148256
PEX7	-0.130217
SKOR1	0.0488043
CD109	-0.0169268
MAP3K5	-0.355778
HSDL2	-0.240759
PIAS1	-0.417081
ENSSSCG00000046709	-0.127733
KIAA1958	-0.0319338
INIP	-0.144526
ENSSSCG00000050469	-0.0376044
MAP7	0.101205
SLC17A5	-0.147323
CALML4	0.000526759
SNX30	-0.191151
CLN6	0.00192529
ENSSSCG00000004489	-0.339153
SLC46A2	-0.0888746
ENSSSCG00000005473	0.00224681
FEM1B	-0.121807
ENSSSCG00000047560	0.0151215
ENSSSCG00000037674	-0.0136811
BCLAF1	-0.363853
MTO1	-0.0975433
ITGA11	-0.0377076
CGAS	-0.223959
ENSSSCG00000049718	-0.0450298
MTFR2	-0.101624
FKBP15	-0.362505
PDE7B	-0.155085
CORO2B	0.00421542
SETBP1	-0.0321352
ENSSSCG00000045948	-0.0326772
ENSSSCG00000004963	-0.212602
SLC31A2	-0.129801
AHI1	-0.160598
ENSSSCG00000004491	0.0205178
SLC31A1	-0.341528
CDC26	-0.175096
SPESP1	0.00137164
PRPF4	-0.137001
SLC14A1	0.0605845
NOX5	-0.0180752
RNF183	0.0189369
MYB	-0.0583659
GLCE	-0.217345
BSPRY	-0.0489794
SIGLEC15	0.038918
HDHD3	-0.0660944
PAQR5	-0.0316727
EPG5	-0.0765386
ALAD	-0.0802664
ENSSSCG00000005478	-0.166131
C9orf43	0.00185263
KIF23	-0.176642
HBS1L	-0.268649
ATP5F1A	-0.422536
RGS3	-0.0832736
ENSSSCG00000004970	-0.0589326
ALDH8A1	0.0562984
TLE3	-0.352794
SGK1	-0.46691
ZNF618	-0.346685
AMBP	0.0215122
KIF12	-0.00733168
HAUS1	-0.0868857
SLC2A12	-0.097173
TBPL1	-0.249362
COL27A1	-0.00728999
C18orf25	-0.306684
ENSSSCG00000051738	-0.0552399
UACA	-0.0145564
RNF165	0.0292454
ENSSSCG00000005488	-0.0377621
AKNA	-0.116605
EYA4	0.0314707
WHRN	-0.040841
LARP6	-0.0300757
RPS12	-0.1897
ATP6V1G1	-0.239198
LOXHD1	0.0727859
LRRC49	0.0144748
SLC18B1	-0.0551535
TEX48	0.027655
ENSSSCG00000046541	-0.0345225
ENSSSCG00000004179	-0.0497813
TNFSF15	-0.110285
ENSSSCG00000004180	-0.0878388
TNFSF8	-0.168473
THSD4	0.00655624
VNN1	-0.004746
ENSSSCG00000045715	0.00500604
NR2E3	-0.00315341
TNC	0.019053
ST8SIA5	0.0589968
ENSSSCG00000037781	-0.0133939
STX7	-0.23666
MYO9A	-0.190064
PIAS2	-0.268467
MOXD1	0.0252665
KATNAL2	-0.0178781
HDHD2	-0.103883
ENSSSCG00000035890	-0.0413803
ENSSSCG00000005768	-0.207239
ENPP1	-0.0919861
SKOR2	-0.0363583
SENP8	-0.0721681
ENSSSCG00000049976	-0.020205
ENPP3	0.0241718
SMAD2	-0.156112
ENSSSCG00000026167	-0.011662
PAPPA	-0.0310392
GEMIN2	-0.140739
TRAPPC6B	-0.087874
MED23	-0.264075
ZBTB7C	-0.0205118
PNN	-0.252345
ASTN2	-0.0339599
CTIF	-0.209632
TRIM32	-0.0847898
ARG1	-0.186945
SMAD7	-0.0933144
TLR4	-0.283214
AKAP7	-0.173289
ENSSSCG00000004983	-0.205487
DYM	-0.268027
BRINP1	-0.0369304
ENSSSCG00000041894	-0.000939217
EPB41L2	-0.261463
ENSSSCG00000048953	-0.056679
RPL17-C18orf32	-0.312612
FBXO33	-0.353318
LIPG	-0.0733362
ENSSSCG00000041595	0.0374945
CDK5RAP2	-0.0807403
ENSSSCG00000044570	0.00508921
ENSSSCG00000049228	0.0206154
ENSSSCG00000043017	0.0193003
ACAA2	-0.0907016
SMLR1	0.0477043
LRFN5	-0.0385504
C14orf28	-0.136351
TMEM200A	0.0426699
KLHL28	-0.189999
SAMD3	0.00872219
TOGARAM1	-0.191131
ENSSSCG00000004511	0.0714639
L3MBTL3	-0.15365
MEGF9	-0.0925838
PRPF39	-0.304332
ENSSSCG00000005508	-0.198946
PSMD5	-0.103612
FKBP3	-0.223553
ARHGAP18	-0.260034
ENSSSCG00000039972	-0.13146
PHF19	-0.151108
TRAF1	-0.208241
FANCM	-0.159699
MBD1	-0.137184
ENSSSCG00000004207	0.059542
C5	-0.0299722
MIS18BP1	-0.244054
CXXC1	-0.127159
ENSSSCG00000045783	-0.0379667
SKA1	-0.147829
ENSSSCG00000032297	-0.191664
MAPK4	-0.143433
MRO	-0.252032
MDGA2	0.030305
PTPRK	-0.113715
RAB14	-0.127772
ENSSSCG00000034749	-0.0708511
ME2	-0.324347
ENSSSCG00000049315	0.00685867
GSN	-0.250385
ENSSSCG00000045943	0.00816486
RPS29	-0.174593
STOM	-0.239323
ELAC1	-0.0596606
LRR1	-0.0766915
RPL36AL	-0.385766
ENSSSCG00000038200	0.0279471
MGAT2	-0.129457
ENSSSCG00000047303	-0.0178168
ENSSSCG00000005518	-0.540197
SMAD4	-0.38138
DNAAF2	-0.090357
THEMIS	-0.0229138
ENSSSCG00000005519	-0.0295632
ENSSSCG00000004212	-0.00151799
MEX3C	-0.216895
KLHDC1	-0.0385566
ENSSSCG00000041603	-0.0124665
DAB2IP	-0.00920051
NEMF	-0.210069
ECHDC1	-0.124442
DCC	-0.00975577
KLHDC2	-0.190782
RNF146	-0.257623
ARF6	-0.347216
TTLL11	0.0171403
RSPO3	-0.0183022
NDUFA8	-0.195592
VCPKMT	-0.0655007
ENSSSCG00000043320	0.0132443
ENSSSCG00000005529	-0.0144071
SOS2	-0.0671893
CENPW	-0.0743881
LHX6	0.0246754
MBD2	-0.324155
L2HGDH	-0.100162
TRMT11	-0.168636
ENSSSCG00000050792	-0.0716478
DMAC2L	-0.104278
HINT3	-0.116973
POLI	-0.124399
RBM18	-0.295633
NCOA7	-0.180309
CDKL1	-0.05405
MAP4K5	-0.103847
MRRF	-0.178487
ENSSSCG00000048049	-0.0354759
PTGS1	-0.0746292
C18orf54	-0.133222
HDDC2	-0.122575
ATL1	-0.0155116
ENSSSCG00000038606	0.0261733
TPD52L1	0.00860779
SAV1	-0.156625
ENSSSCG00000039443	-0.0130562
PDCL	-0.131274
RAB27B	-0.0397633
RC3H2	-0.293308
RNF217	-0.268528
CCDC68	0.0169102
ZBTB6	-0.0884787
NIN	-0.324472
ZBTB26	-0.0395203
RABGAP1	-0.224012
NKAIN2	0.00674912
PYGL	-0.326447
TCF4	-0.348843
ABHD12B	-0.125933
TRIM9	0.0283323
TRDN	-0.0140921
ENSSSCG00000048400	0.0348058
STRBP	-0.0733772
TMX1	-0.190769
CLVS2	0.0437733
SMPDL3A	-0.0707561
FABP7	0.00614915
FRMD6	-0.11997
TXNL1	-0.343473
PKIB	0.0406641
ENSSSCG00000028092	-0.120047
SERINC1	-0.285502
CRB2	0.00609841
WDR7	-0.266601
HSF2	-0.172082
RTRAF	-0.263829
NID2	-0.0398119
GJA1	0.0366584
PTGER2	-0.0480085
DENND1A	-0.321723
ST8SIA3	0.0220234
TBC1D32	-0.0395509
ONECUT2	0.00854639
TXNDC16	-0.21427
FECH	-0.121361
GPR137C	-0.0691362
ERO1A	-0.313131
ENSSSCG00000033063	0.0362642
NARS1	-0.285823
ENSSSCG00000035799	-0.0187628
PSMC6	-0.352811
NEK6	-0.27739
MAN1A1	-0.3443
MTFMT	-0.072127
ENSSSCG00000044089	-0.0758297
SPG21	-0.184629
STYX	-0.171799
PSMB7	-0.304385
GNPNAT1	-0.185136
ADGRD2	-0.00433594
FAM184A	0.0330231
ANKDD1A	-0.0141804
NR5A1	-0.0142298
FERMT2	-0.00646533
ENSSSCG00000037998	0.0195117
NR6A1	-0.199548
ENSSSCG00000004246	-0.0628507
ASF1A	-0.120947
ENSSSCG00000004547	-0.185307
OLFML2A	-0.0687296
ENSSSCG00000050966	-0.13147
CEP85L	-0.238291
RPL35	-0.202551
ENSSSCG00000044405	-0.0693613
PIF1	-0.0056641
SLC35F1	0.0557347
DDHD1	-0.200653
ARPC5L	-0.196249
RBPMS2	0.0254252
NUS1	-0.279633
GOLGA1	-0.127729
OAZ2	-0.163035
ENSSSCG00000004253	-0.205077
SCAI	-0.0176005
ZNF609	-0.267484
ENSSSCG00000041571	-0.0126889
BMP4	-0.0309857
DCBLD1	-0.135074
PPP6C	-0.222163
TRIP4	-0.156049
RABEPK	-0.0590931
ROS1	0.0271039
CDKN3	-0.192006
HSPA5	-0.391109
PCLAF	-0.178098
ENSSSCG00000045461	-0.00291798
CNIH1	-0.130355
CSNK1G1	-0.254579
GAPVD1	-0.312345
GMFB	-0.146988
PPIB	-0.221225
SNX22	-0.0361962
CGRRF1	-0.0610209
GPRC6A	0.0169036
ENSSSCG00000042703	-0.041341
KPNA5	-0.0422083
SAMD4A	-0.0757625
ZUP1	-0.147692
GCH1	-0.27044
RSPH4A	-0.084536
ENSSSCG00000047502	-0.0561202
CIAO2A	-0.163487
WDHD1	-0.1771
PTP4A1	-0.284394
PHF3	-0.234737
SOCS4	-0.158733
MAPKAP1	-0.226963
ENSSSCG00000047872	0.072577
MAPK1IP1L	-0.375843
DAPK2	-0.0623364
LGALS3	-0.119223
ENSSSCG00000004269	-0.0127866
DLGAP5	-0.188568
PBX3	-0.212502
FBXO34	-0.390692
ADGRB3	0.0110311
ENSSSCG00000047403	-0.0623274
ATG14	-0.118785
MVB12B	-0.159508
HERC1	-0.307542
TBPL2	-0.0358306
LMX1B	0.00537354
LMBRD1	-0.273756
ZBTB43	-0.14981
ENSSSCG00000050146	-0.127247
ZBTB34	-0.134185
COL19A1	-0.152119
KTN1	-0.305578
RALGPS1	-0.0242367
COL9A1	0.00240448
ENSSSCG00000043545	-0.0238753
FBXL22	-0.0445293
USP3	-0.408056
ANGPTL2	-0.0339386
FAM135A	-0.197013
GARNL3	0.0730742
APH1B	-0.0419466
CA12	-0.0115055
PELI2	0.0109232
ENSSSCG00000050996	0.0276769
SLC2A8	-0.0623146
SMAP1	-0.25284
ZNF79	-0.110555
RAB8B	-0.264013
ENSSSCG00000047243	0.0335838
TMEM260	-0.138707
ENSSSCG00000033019	-0.220286
B3GAT2	-0.0386977
RPS27L	-0.328177
LRSAM1	-0.0600202
OGFRL1	-0.223103
LACTB	-0.271992
NIBAN2	-0.289344
ENSSSCG00000048869	-0.0250543
TPM1	-0.117171
STXBP1	-0.30098
EXOC5	-0.210194
PTRH1	-0.0896557
TTC16	-0.023556
TOR2A	-0.137704
AP5M1	-0.0902525
SH2D3C	-0.0947497
NAA30	-0.152331
CDK9	-0.163494
CCDC198	0.0296251
FPGS	-0.0836904
SLC35F4	-0.10343
TLN2	0.0501657
ENG	-0.0779133
RIMS1	0.00736795
ENSSSCG00000004572	-0.0275923
ARMH4	-0.0361134
ENSSSCG00000005623	-0.131488
ENSSSCG00000004573	-0.032548
ACTR10	-0.20193
ST6GALNAC4	-0.174825
PSMA3	-0.376877
PIP5KL1	-0.0382237
DPM2	-0.148936
VPS13C	-0.300458
ARID4A	-0.330207
ENSSSCG00000022295	-0.147798
FAM102A	-0.137057
KIAA0586	-0.112283
SLC25A25	-0.0938954
ENSSSCG00000027270	-0.17866
DACT1	-0.0185263
KCNQ5	-0.105537
PTGES2	-0.139197
ENSSSCG00000005638	-0.0122256
CIZ1	-0.0940757
ENSSSCG00000046325	-0.0093814
ENSSSCG00000049177	0.0105959
DAAM1	-0.200345
DNM1	-0.0311646
OOEP	-0.0298326
ENSSSCG00000044767	-0.0300277
CYB5R4	-0.194055
L3HYPDH	-0.00410658
RORA	-0.112519
JKAMP	-0.139639
MRAP2	0.0449474
CCDC175	-0.0114705
ENSSSCG00000044858	0.0261733
CEP162	-0.126741
ENSSSCG00000005643	-0.171864
ICE2	-0.155397
RTN1	0.0341311
LRRC9	0.000218385
ANXA2	-0.321631
ENSSSCG00000032748	-0.15278
TRUB2	-0.131997
ENSSSCG00000044215	0.0305487
PCNX4	-0.094357
SLC27A4	-0.12616
DHRS7	-0.121601
NT5E	0.00628144
COQ4	-0.185816
URM1	-0.144232
PPM1A	-0.280033
BNIP2	-0.210022
C14orf39	-0.0128031
CERCAM	-0.0277786
SNX14	-0.225251
ENSSSCG00000004583	-0.238824
ENSSSCG00000041264	-0.0922132
ENSSSCG00000004294	-0.364648
GCNT3	-0.0189402
ODF2	-0.0730793
FAM81A	0.0359993
HTR1E	-0.0321254
MNAT1	-0.21797
CGA	-0.0351605
TRMT5	-0.125812
GLE1	-0.128351
MYO1E	-0.275402
SLC38A6	-0.217621
CCNB2	-0.111567
SPTAN1	-0.253722
ENSSSCG00000005095	-0.133804
RNF111	-0.237667
HIF1A	-0.401779
SNAPC1	-0.367326
SLTM	-0.331697
DYNC2I2	-0.0215978
SYT16	0.0689061
ENSSSCG00000041512	0.000501431
ENSSSCG00000037043	0.046109
ENSSSCG00000005656	-0.289955
ISG20	-0.360944
AEN	-0.078113
ENSSSCG00000005103	-0.0958336
PKN3	-0.0389446
MRPS11	-0.168775
MRPL46	-0.165724
MINDY2	-0.014636
ZER1	-0.189985
ADAM10	-0.317007
NTRK3	0.0245018
TBC1D13	-0.0679738
ENSSSCG00000036551	0.00746359
LIPC	0.118964
ENDOG	-0.0545699
ENSSSCG00000051703	0.0321967
SPOUT1	-0.144523
ESR2	0.0157767
ENSSSCG00000005663	-0.037035
ALDH1A2	0.0870546
LRRC8A	-0.105697
AQP9	-0.0493058
POLR2M	-0.143436
PHYHD1	-0.0464054
SYNE2	-0.144516
DOLK	-0.0577995
ENSSSCG00000004598	0.0536536
CGNL1	0.204801
NUP188	-0.200759
TCF12	-0.471515
ENSSSCG00000041181	-0.044934
SGPP1	-0.159122
ENSSSCG00000043390	-0.0801993
ENSSSCG00000048991	-0.0170678
ENSSSCG00000045737	-0.100803
ENSSSCG00000050684	-0.1667
WDR89	-0.136599
PPP2R5E	-0.370771
ENSSSCG00000026960	-0.11288
MNS1	-0.0137712
SH3GLB2	-0.0264127
RHOJ	0.0161805
TEX9	-0.057952
KCNH5	0.035565
RFX7	-0.234839
MIGA2	-0.0838452
DOLPP1	-0.0734478
NEDD4	-0.0666022
TEK	-0.0217721
CRAT	-0.0602718
PRTG	0.0556765
PYGO1	0.0244016
IFT74	-0.0703164
PTPA	-0.122404
DNAAF4	0.0238682
PLAA	-0.331752
CCPG1	-0.302952
ENSSSCG00000032122	-0.00330538
NTMT1	-0.081884
C15orf65	-0.0602508
PIGB	-0.0765575
ASB6	-0.0709912
RAB27A	-0.067955
PRRX2	0.0169451
PTGES	-0.110301
RSL24D1	-0.196999
ENSSSCG00000005683	-0.171691
TOR1A	-0.140788
C9orf78	-0.259963
ELAVL2	-0.0298458
USP20	-0.268988
UNC13C	0.0425039
ENSSSCG00000042911	-0.00898582
ENSSSCG00000051452	-0.0340174
FNBP1	-0.362082
WDR72	0.00915712
CDKN2B	-0.0190822
P14ARF	-0.0382745
ENSSSCG00000049359	-0.0599615
ONECUT1	0.0153621
ENSSSCG00000044481	-0.101599
GPR107	-0.162034
ENSSSCG00000005135	-0.129629
FAM214A	-0.249645
NCS1	-0.023584
IFNE	-0.0406828
ENSSSCG00000047263	-0.024529
HMCN2	-0.0248392
ENSSSCG00000043817	-0.101797
IFN-ALPHA-8	0.0301846
ENSSSCG00000031075	-0.05684
ASS1	0.00494446
ENSSSCG00000047475	0.0182655
MYO5A	-0.347409
FUBP3	-0.152124
ENSSSCG00000024140	0.0166821
PRDM12	0.00279865
EXOSC2	-0.0791829
ENSSSCG00000048649	-0.0235729
FOCAD	-0.118736
ABL1	-0.145098
MYO5C	0.0571665
FIBCD1	-0.0245077
LAMC3	0.037011
AIF1L	-0.00157671
HACD4	-0.172292
GNB5	0.049142
ENSSSCG00000050047	-0.0139144
MLLT3	-0.0697523
ENSSSCG00000004623	0.0185419
ENSSSCG00000048205	0.0251879
MAPK6	-0.400678
NUP214	-0.235382
SLC24A2	-0.0241699
ACER2	-0.0850186
LEO1	-0.190078
RPS6	-0.355757
TMOD3	-0.278948
DENND4C	-0.168251
PLPP7	-0.0413956
ENSSSCG00000041604	-0.0506524
FAM78A	-0.142877
TMOD2	0.0334736
LYSMD2	-0.0101534
PRRC2B	-0.298555
PLIN2	-0.385886
ENSSSCG00000045652	-0.0303569
SCG3	-0.0376732
HAUS6	-0.219056
ENSSSCG00000044125	-0.0629534
SAXO1	-0.0221811
POMT1	-0.0850683
UCK1	-0.0804606
PRRT1B	0.0187234
ADAMTSL1	0.00535362
RAPGEF1	-0.287186
MED27	-0.275254
SH3GL2	0.0659263
DMXL2	-0.14694
CNTLN	-0.0808998
SETX	-0.371865
ENSSSCG00000044896	-0.0137886
ENSSSCG00000005725	-0.236889
BNC2	0.0188631
ENSSSCG00000043090	0.0287295
CFAP77	-0.0124895
ENSSSCG00000039810	-0.0638493
GLDN	-0.0330463
DDX31	-0.283156
CCDC171	-0.0566833
GTF3C4	-0.104035
AK8	0.00166174
PSIP1	-0.205034
SPACA9	-0.0150399
ENSSSCG00000045183	-0.134938
SNAPC3	-0.12461
CYP19A1	0.022288
TSC1	-0.165415
TTC39B	-0.209576
GFI1B	-0.00589162
ENSSSCG00000032110	-0.115734
FREM1	0.0683113
AP4E1	-0.160511
TNFAIP8L3	-0.0557908
ENSSSCG00000005738	-0.263305
ZDHHC21	-0.0376941
ENSSSCG00000046394	-0.0617413
SPPL2A	-0.280381
ENSSSCG00000047865	-0.0405422
NFIB	0.0154161
TRPM7	-0.296026
ENSSSCG00000035904	-0.282428
GBGT1	-0.0802629
MPDZ	-0.0380993
ENSSSCG00000034352	-0.097824
USP50	-0.0137086
SURF6	-0.0937808
USP8	-0.32221
MED22	-0.0609951
SURF1	-0.139353
GABPB1	-0.229045
SURF2	-0.0883875
SURF4	-0.18887
SLC27A2	0.0224681
STKLD1	-0.0163774
LURAP1L	0.0217585
REXO4	-0.0827913
ADAMTS13	0.0167464
CACFD1	-0.090697
ATP8B4	-0.235266
SLC2A6	-0.239908
MYMK	-0.00208913
ENSSSCG00000045182	0.00311399
DTWD1	-0.0826613
FAM163B	-0.0100909
FAM227B	0.13884
GALK2	-0.0156076
ENSSSCG00000047795	-0.0319661
VAV2	-0.0566183
COPS2	-0.28032
PTPRD	0.0199348
BRD3	-0.151616
SECISBP2L	-0.219232
WDR5	-0.199875
CEP152	-0.189192
RXRA	-0.172192
COL5A1	-0.053294
FBN1	0.0163882
ENSSSCG00000050722	-0.0263891
FCN2	-0.0262891
ENSSSCG00000029414	-0.247084
DUT	-0.266689
KDM4C	-0.296476
OLFM1	-0.249182
ENSSSCG00000047000	-0.03977
SLC12A1	-0.00374468
GLDC	-0.0487879
MYEF2	-0.0305818
UHRF2	-0.338647
RANBP6	-0.175786
IL33	-0.0393517
KIAA2026	-0.259753
ENSSSCG00000045829	-0.0430807
ERMP1	-0.0449131
SEMA6D	-0.0170186
RIC1	-0.261536
ENSSSCG00000005209	0.0131607
PDCD1LG2	-0.192674
CD274	-0.168737
PLGRKT	-0.219436
ENSSSCG00000042168	-0.0771403
ENSSSCG00000005216	0.0368328
ENSSSCG00000004666	-0.304337
INSL6	0.0689039
BLOC1S6	-0.161255
SLC30A4	-0.0642387
JAK2	-0.503229
C15orf48	-0.237176
SPATA5L1	-0.147727
RCL1	-0.185667
GATM	-0.0310866
AK3	-0.198694
SLC28A2	0.0169915
CDC37L1	-0.191846
SHF	0.00128091
SPATA6L	-0.0187346
SLC1A1	-0.0348896
DUOXA2	0.0795207
GLIS3	-0.101744
RFX3	-0.0907518
DUOX2	0.0350029
ENSSSCG00000039823	0.0616831
PUM3	-0.253833
SORD	0.0969053
TERB2	0.20696
TRIM69	0.251034
VLDLR	-0.0999553
ENSSSCG00000040670	-0.0221534
B2M	-0.0907248
SMARCA2	-0.273305
ENSSSCG00000041522	0.0198718
SPG11	-0.164642
DMRT1	-0.00230024
KANK1	0.0603193
EIF3J	-0.309994
CTDSPL2	-0.269893
DOCK8	-0.543762
GOLM2	-0.192518
ENSSSCG00000042155	-0.0287228
ENSSSCG00000005241	-0.12552
FRMD5	-0.0461342
PGM5	-0.0343935
WDR76	-0.126404
MFAP1	-0.188735
HYPK	-0.308482
PIP5K1B	-0.0848289
SERF2	-0.0710596
ELL3	-0.0242632
FXN	-0.0837593
PDIA3	-0.294659
CATSPER2	-0.0484947
ENSSSCG00000005247	-0.107667
STRC	0.0142372
FAM189A2	-0.0376743
APBA1	-0.212782
ENSSSCG00000051448	-0.028484
ENSSSCG00000041106	-0.0555586
PPIP5K1	-0.0513413
PTAR1	-0.16968
C9orf135	-0.0776697
MAMDC2	-0.0282952
MAP1A	0.0311399
ENSSSCG00000005255	-0.360752
KLF9	-0.138377
TP53BP1	-0.166831
TRPM3	0.100661
TUBGCP4	-0.113367
ZSCAN29	-0.0654878
CEMIP2	-0.365485
ADAL	-0.118898
ABHD17B	-0.343795
C9orf85	-0.0774478
TGM7	0.0253061
GDA	0.0619288
ZFAND5	-0.387311
TMC1	-0.0230636
EPB42	0.00212202
ALDH1A1	0.0297487
ENSSSCG00000038434	-0.0799313
CCNDBP1	-0.192396
ANXA1	-0.385065
TMEM62	-0.0951721
RORB	0.0259163
UBR1	-0.285563
TRPM6	-0.0652687
ENSSSCG00000048925	-0.0169694
C9orf40	-0.0965164
CARNMT1	-0.201929
NMRK1	-0.0105447
TTBK2	0.0171372
CDAN1	-0.0592684
OSTF1	-0.503064
ENSSSCG00000022039	-0.00914732
ENSSSCG00000044127	-0.11712
HAUS2	-0.115465
LRRC57	-0.0945719
PCSK5	-0.0220169
SNAP23	-0.258225
RFK	-0.154805
GCNT1	-0.0927684
ZNF106	-0.162463
CAPN3	-0.158062
ENSSSCG00000004729	6.46319e-05
TMEM87A	-0.217432
ENSSSCG00000033472	-0.113477
VPS39	-0.195513
PLA2G4D	-0.0487317
PLA2G4E	0.027557
EHD4	-0.275946
SPTBN5	0.0567454
PLA2G4B	-0.0513185
MAPKBP1	-0.0413927
MGA	-0.167581
TYRO3	0.000143473
RPAP1	-0.104712
RTF1	-0.294145
NDUFAF1	-0.12806
ENSSSCG00000035544	-0.295275
OIP5	-0.129007
CHP1	-0.291519
EXD1	-0.0713017
INO80	-0.304356
CHAC1	-0.0380416
DLL4	-0.00657664
VPS18	-0.120396
SPINT1	-0.0166896
ZFYVE19	-0.0270489
DNAJC17	-0.107549
RMDN3	-0.11656
GCHFR	-0.112563
RAD51	-0.185704
ENSSSCG00000039107	-0.142896
ENSSSCG00000042522	-0.065329
ENSSSCG00000036700	-0.0686006
CCDC32	-0.0949949
ENSSSCG00000004771	-0.035913
BAHD1	-0.0915921
IVD	-0.161423
DISP2	-0.0382351
CCDC9B	-0.0203001
PLCB2	-0.0610565
PAK6	0.024484
BUB1B	-0.111891
BMF	-0.0764645
SRP14	-0.21366
EIF2AK4	-0.164727
GPR176	0.000829507
FSIP1	-0.0904359
ENSSSCG00000046035	0.000862559
U2.17	0.0100121
U6.99	-0.036146
Metazoa-SRP.4	-0.0467892
ENSSSCG00000038447	0.0336831
ENSSSCG00000043221	-0.0653331
ENSSSCG00000018746	0.0245572
SNORA63.1	0.0204578
U6.123	-0.0223557
ENSSSCG00000027448	-0.0349634
ENSSSCG00000034711	-0.186258
CNTN6	-0.0385903
U1.6	-0.0354759
ENSSSCG00000021380	-0.239006
ENSSSCG00000028376	-0.0436284
U6.132	-0.0450448
PCYT1A	-0.165007
SLC51A	-0.00261252
ZDHHC19	-0.0471839
TFRC	-0.122088
CNTN4	-0.0227832
TNK2	-0.0888543
U6.147	0.0162401
ENSSSCG00000048384	-0.00855363
ENSSSCG00000050041	-0.0130824
IL5RA	-0.0226943
TRNT1	-0.0913143
ssc-mir-155	-0.0247543
CRBN	-0.0855412
ENSSSCG00000041261	0.0122685
ENSSSCG00000011851	-0.0101552
ENSSSCG00000041465	0.154597
ENSSSCG00000011850	-0.0371708
LRRN1	0.0427449
ENSSSCG00000044711	0.00756819
ENSSSCG00000011531	-0.022001
SUMF1	-0.151402
RUBCN	-0.136937
ITPR1	-0.327475
FYTTD1	-0.164417
LRCH3	-0.267716
ENSSSCG00000034482	-0.03587
BHLHE40	-0.40844
ARL8B	-0.362105
IQCG	-0.0515802
ENSSSCG00000040273	-0.154663
ENSSSCG00000044623	-0.0809951
ENSSSCG00000048119	-0.0224874
EDEM1	-0.16564
LMLN	0.0201903
GRM7	0.0128571
ENSSSCG00000050583	-0.0283609
OSBPL11	-0.335762
ENSSSCG00000047487	-0.0230817
SNX4	-0.175136
ZNF148	-0.238795
ENSSSCG00000044771	0.0379986
SLC12A8	0.0790216
ENSSSCG00000011859	0.0121446
RAD18	-0.0808965
ITGB5	-0.0185881
ENSSSCG00000049288	0.0320651
UMPS	-0.217851
SRGAP3	-0.0567799
ENSSSCG00000030362	-0.0367429
THUMPD3	-0.202431
ENSSSCG00000042124	-0.0505587
ENSSSCG00000021656	0.00669265
SETD5	-0.380734
ENSSSCG00000048295	-0.0976715
LHFPL4	0.0623853
MTMR14	-0.222173
ENSSSCG00000043076	0.0290396
CCDC14	-0.149021
BRPF1	-0.0884769
MYLK	0.0185208
ENSSSCG00000011549	-0.074227
ENSSSCG00000043321	0.0483347
CAMK1	-0.0443993
GPR27	-0.0267018
ARPC4	-0.175409
ENSSSCG00000049186	-0.0683764
TADA3	-0.131558
ENSSSCG00000011553	-0.0216493
RPUSD3	-0.0630459
CIDEC	0.0450295
CPNE4	-0.0284145
ENSSSCG00000032623	-0.0382351
ENSSSCG00000011556	-0.00166304
ENSSSCG00000049530	-0.0412106
ENSSSCG00000047763	-0.0135316
MRPL3	-0.127029
ENSSSCG00000034665	-0.0538029
NUDT16	-0.0473266
NEK11	0.0798528
ASTE1	-0.130393
HACD2	-0.340161
ADCY5	0.0168372
ATP2C1	-0.195458
ENSSSCG00000050558	0.00153729
ENSSSCG00000011559	-0.000861116
MAGEF1	-0.0988492
CRELD1	-0.0574512
PRRT3	-0.0151713
SEC22A	-0.148045
EMC3	-0.22352
PIK3R4	-0.165117
FANCD2	-0.0941134
PDIA5	-0.181324
SEMA5B	-0.0466384
COL6A6	0.013023
COL6A5	0.0124166
SLC49A4	-0.196267
HSPBAP1	-0.117303
FANCD2OS	-0.00172868
PARP14	-0.254645
BRK1	-0.212313
GHRL	-0.496441
ENSSSCG00000038215	-0.0944132
VHL	-0.313775
IRAK2	-0.571221
ENSSSCG00000011569	-0.174217
SEC13	-0.213507
CAPN7	-0.108184
SH3BP5	-0.505479
ENSSSCG00000011875	-0.0150368
DTX3L	-0.38805
PARP9	-0.238845
KPNA1	-0.193679
METTL6	-0.0986902
EAF1	-0.118801
COLQ	0.00654388
HACL1	-0.118768
ATP2B2	-0.0392503
FAM162A	-0.0522314
MIX23	-0.164878
CSTA	-0.14363
CASR	0.0408333
BTD	-0.035597
ANKRD28	-0.398156
CD86	-0.334051
ILDR1	-0.0730223
GALNT15	0.0459488
SLC15A2	-0.0297698
HRH1	-0.00744642
OXNAD1	-0.154774
EAF2	-0.0326548
IQCB1	0.00478947
GOLGB1	-0.268696
ENSSSCG00000031306	-0.0933722
HCLS1	-0.267582
FBXO40	-0.0246012
RFTN1	-0.262211
ATG7	-0.215904
VGLL4	-0.2331
POLQ	-0.113218
ENSSSCG00000041365	0.014348
PLCL2	-0.342686
TAMM41	-0.0782641
STXBP5L	0.0662975
RABL3	-0.0753203
HGD	-0.0408091
SYN2	-0.0494289
TIMP4	-0.0244631
TBC1D5	-0.282172
ENSSSCG00000049233	-0.0278347
ENSSSCG00000049368	-0.0993499
NDUFB4	-0.283291
PPARG	-0.259125
FSTL1	-0.0546158
LRRC58	-0.186895
TSEN2	0.124187
MKRN2OS	0.0439927
ENSSSCG00000045850	0.0241236
MKRN2	-0.128898
SATB1	-0.145449
ENSSSCG00000044480	-0.0371314
RAF1	-0.469487
ENSSSCG00000049184	-0.168333
ENSSSCG00000043849	-0.0243402
GPR156	-0.0226875
TMEM40	-0.0776821
CAND2	-0.0379036
RPL32	-0.182057
MBD4	-0.107597
IFT122	-0.0236576
KCNH8	-0.00113668
H1-8	-0.0359883
GSK3B	-0.369725
NR1I2	-0.0363211
PLXND1	-0.102569
EFHB	-0.0627008
RAB5A	-0.481529
PP2D1	-0.249909
ENSSSCG00000011892	-0.0368491
COX17	-0.243367
POPDC2	0.0277106
PLA1A	-0.0513773
ADPRH	-0.110512
CD80	-0.224571
TIMMDC1	-0.139509
TMCC1	-0.310402
ENSSSCG00000044894	-0.0415249
TRH	-0.0358187
RBSN	-0.428547
KAT2B	-0.0975354
MRPS25	-0.196038
SGO1	-0.0707043
ENSSSCG00000011206	0.0199406
POGLUT1	-0.207865
TMEM39A	-0.287514
ARHGAP31	-0.207994
B4GALT4	-0.142757
NR2C2	-0.255727
FGD5	-0.0298301
UPK1B	-0.0812751
ENSSSCG00000011905	0.0104764
IGSF11	0.0136197
ZNF385D	0.0188468
ENSSSCG00000045503	0.0175856
ENSSSCG00000045079	-0.0339386
C3orf20	-0.0258868
CCDC174	-0.24277
ENSSSCG00000046361	-0.0298386
GRIP2	-0.0423671
SLC6A6	-0.212761
LSM3	-0.185489
XPC	-0.151384
UBE2E2	-0.262964
ENSSSCG00000048775	-0.0309034
ENSSSCG00000049302	-0.0758439
ENSSSCG00000048078	-0.0122168
LSAMP	-0.0073522
ENSSSCG00000026488	-0.294014
TMEM43	-0.181596
ENSSSCG00000041046	0.0424592
CHCHD4	-0.153321
NKIRAS1	-0.0513693
ENSSSCG00000041585	0.0254896
RPL15	-0.313706
WNT7A	0.00118253
GAP43	-0.0315469
ENSSSCG00000027017	-0.0916284
ENSSSCG00000041745	0.0258185
ENSSSCG00000048680	-0.0177712
FBLN2	0.0109187
ENSSSCG00000050814	-0.0309351
THRB	0.0142858
HDAC11	-0.0321375
ZBTB20	-0.0805552
NUP210	-0.108609
ENSSSCG00000050663	-0.0191637
TIGIT	-0.0163187
DRD3	0.0435938
QTRT2	-0.078694
ENSSSCG00000042434	0.0377621
ENSSSCG00000011212	-0.0363546
TOP2B	-0.336392
ENSSSCG00000047958	-0.0427279
CCDC191	0.0537724
ENSSSCG00000045222	-0.0340495
FAM43A	-0.00108204
ZDHHC23	0.0296709
NGLY1	-0.200274
OXSM	-0.0646979
GRAMD1C	0.18518
IQSEC1	-0.168985
ENSSSCG00000046690	0.0188614
ATP6V1A	-0.226688
LRRC3B	0.00244389
ENSSSCG00000049823	0.0100909
ENSSSCG00000050505	0.0351999
ENSSSCG00000043958	0.00109081
ACAD9	-0.0545297
ENSSSCG00000024552	-0.000595904
NAA50	-0.214897
NEK10	0.0227214
GP9	-0.0076076
RAB43	-0.13128
ENSSSCG00000038900	-0.136614
USF3	-0.115016
SIDT1	-0.0535428
CNBP	-0.26272
ENSSSCG00000024663	-0.0649605
SLC4A7	-0.335869
COPG1	-0.16652
ENSSSCG00000050280	0.00127556
HMCES	-0.183922
CFAP44	-0.00480264
RAB7A	-0.536246
ENSSSCG00000048278	-0.0282416
ENSSSCG00000043463	-0.0622551
BOC	0.0111269
RPN1	-0.226851
ENSSSCG00000032596	-0.0382745
GATA2	-0.0300757
GTPBP8	-0.0826209
NEPRO	-0.115308
ENSSSCG00000049739	-0.0346087
CD200R1	-0.095142
ENSSSCG00000043088	0.0143874
EEFSEC	-0.118377
ENSSSCG00000044512	-0.047988
CCDC80	0.0132216
RUVBL1	-0.230345
SLC35A5	-0.0948682
EOMES	-0.048864
ENSSSCG00000051461	-0.0129546
SEC61A1	-0.235704
ATG3	-0.310518
CMC1	-0.135095
AZI2	-0.186045
ZCWPW2	-0.0228731
ENSSSCG00000043038	0.00500604
CD200	-0.0173249
MGLL	-0.0277161
ABTB1	-0.0590465
SLC9C1	0.0759529
GCSAM	-0.00605254
RBMS3	0.0405052
ENSSSCG00000043603	0.038511
PODXL2	0.0135401
MCM2	-0.129457
TMPRSS7	0.018888
ENSSSCG00000046262	-0.0317597
ENSSSCG00000047248	0.0206943
ENSSSCG00000041691	0.00512429
TPRA1	-0.0899271
ENSSSCG00000043856	0.0120618
TAGLN3	0.0359463
ENSSSCG00000051373	0.00827266
TGFBR2	-0.290694
PLXNA1	-0.0582236
ABHD10	-0.111529
ENSSSCG00000050386	0.0453084
GADL1	0.00225518
ENSSSCG00000041372	0.0243601
ENSSSCG00000041008	0.00567614
CHCHD6	-0.0928409
ENSSSCG00000043978	-0.0437765
PHLDB2	0.000793879
STT3B	-0.391189
TXNRD3	-0.12039
ENSSSCG00000046587	-0.0200392
OSBPL10	-0.102633
ENSSSCG00000039159	-0.120875
ENSSSCG00000041659	-0.000630682
ENSSSCG00000021977	-0.141366
ENSSSCG00000050481	-0.0813191
ENSSSCG00000045066	-0.0694997
CHST13	-0.0308641
CMTM8	-0.0835364
ACP3	-0.0290795
CD96	-0.00299135
CMTM7	-0.0990191
ENSSSCG00000038362	-0.340156
DYNC1LI1	-0.289205
ENSSSCG00000048446	0.00244389
NECTIN3	-0.0575334
DNAJC13	-0.395796
ENSSSCG00000030335	-0.0304163
CNOT10	-0.26806
ENSSSCG00000047305	-0.0114891
ACAD11	0.115957
MORC1	0.00567807
ACKR4	0.0475193
UBA5	-0.0442994
TRAT1	-0.0459129
TRIM71	0.0265608
GLB1	-0.175849
ENSSSCG00000011632	0.0252346
TMPPE	-0.127974
CRTAP	-0.155618
DZIP3	-0.0605748
SUSD5	0.018083
FBXL2	-0.088588
UBP1	-0.345145
ENSSSCG00000044995	-0.0311031
TMEM108	-0.0141914
BFSP2	-0.0154124
CLASP2	-0.230941
ENSSSCG00000043868	0.000473012
CDV3	-0.46116
CIP2A	-0.143686
TOPBP1	-0.213467
ENSSSCG00000051136	-0.0182109
ENSSSCG00000042038	0.0383928
ENSSSCG00000045423	0.0297209
RAP2B	-0.0998748
MYH15	0.0176358
P2RY1	-0.10439
HHLA2	-0.038928
IFT57	-0.102579
CD47	-0.349463
SRPRB	-0.213962
ENSSSCG00000048973	0.0302151
PDCD6IP	-0.335676
SLCO2A1	0.0060518
BBX	-0.315285
GPR15	-0.0301004
RYK	-0.0461372
ARPP21	0.0229516
ENSSSCG00000045945	0.01218
ENSSSCG00000050317	-0.0263704
ENSSSCG00000048477	0.00757482
ENSSSCG00000048318	0.0106416
AMOTL2	-0.0093814
CBLB	-0.21635
LRRFIP2	-0.299459
ANAPC13	-0.204235
CEP63	-0.201133
MLH1	-0.140572
ALCAM	-0.381379
KY	0.0136385
ENSSSCG00000044984	-0.0900615
EPM2AIP1	-0.130264
TRANK1	-0.252603
EPHB1	-0.0104
ZPLD1	0.0275923
ENSSSCG00000045447	-0.0216182
DCLK3	0.0397045
GOLGA4	-0.22681
ENSSSCG00000045774	0.0377621
NFKBIZ	-0.484409
PPP2R3A	0.0514256
NXPE3	-0.155029
ENSSSCG00000046013	0.0114311
CEP97	-0.0877669
MSL2	-0.213057
ITGA9	-0.182999
RPL24	-0.290184
PCCB	0.0238128
ZBTB11	-0.265406
ENSSSCG00000042577	-0.166664
PCNP	-0.309314
ENSSSCG00000041739	0.0173832
CTDSPL	-0.083452
TRMT10C	-0.0799338
ENSSSCG00000028677	-0.0281836
VILL	-0.0327758
PLCD1	-0.0934976
SENP7	-0.172936
DLEC1	-0.0750904
OLIG1	-0.0283019
MYD88	-0.237503
IMPG2	0.0708604
STAG1	-0.233563
ACAA1	-0.152574
ENSSSCG00000048157	-0.00185393
OXSR1	-0.444703
ENSSSCG00000044204	-0.0772642
SLC35G2	0.0200676
ABI3BP	-0.0417761
NCK1	-0.276179
ENSSSCG00000009126	0.0389162
SLC22A13	-0.0379986
SLC22A14	0.00335879
TFG	-0.295404
XYLB	0.000585712
A4GNT	-0.0414702
DBR1	-0.148249
ADGRG7	0.0356587
ACVR2B	0.00381489
TMEM45A	0.0508208
LNP1	0.0175204
EXOG	-0.140157
ARMC8	-0.138193
TOMM70	-0.256242
NIT2	-0.0211195
TBC1D23	-0.323767
SCN5A	0.0306669
ENSSSCG00000011967	0.0369025
NME9	0.0187197
MRAS	-0.082427
CMSS1	-0.252791
ESYT3	0.0462705
ENSSSCG00000049101	-0.0734629
ENSSSCG00000026746	0.0674578
FILIP1L	-0.220274
COL8A1	-0.0271185
FAIM	0.0258581
ENSSSCG00000042054	0.0408776
DCBLD2	-0.111642
SCN10A	-0.00833258
ENSSSCG00000043880	-0.0297438
SCN11A	0.0157529
PIK3CB	-0.297814
ST3GAL6	-0.116326
WDR48	-0.25268
CPOX	-0.0883199
CLDND1	-0.208961
GORASP1	-0.0803327
TTC21A	-0.0484757
CSRNP1	-0.24805
MRPS22	-0.111966
CX3CR1	-0.0456529
SLC25A38	-0.182754
COPB2	-0.232445
ENSSSCG00000022773	-0.280899
RPSA	-0.194993
ENSSSCG00000032124	-0.0567887
RIOX2	-0.0772397
RBP2	0.00172915
CRYBG3	-0.244508
RBP1	-0.0304698
[truncated: 14,841 more rows]

## Sheet: netrin_cor
	Spearman index
U6.2	-0.0162709
ENSSSCG00000019358	-0.0136637
U5.1	0.14572
U5.2	0.0649588
U6.23	0.00702964
Metazoa-SRP	-0.0293422
U6.36	0.0315939
U6.40	-0.00067137
ENSSSCG00000020045	0.0208241
THBS1	0.370068
ZNF292	0.253533
ENSSSCG00000047518	-0.0314011
ENSSSCG00000042121	0.106768
SMIM8	-0.000947821
C6orf163	-0.020725
ENSSSCG00000037372	0.0861646
PSMB1	0.341743
ENSSSCG00000018972	-0.0220762
RASGRP1	0.0740051
FAM120B	0.132569
FAM98B	0.149998
ENSSSCG00000039009	0.0236361
ENSSSCG00000049216	0.001687
DLL1	0.136047
SLC35A1	0.0832733
RARS2	0.137864
Metazoa-SRP.2	-0.0103341
Metazoa-SRP.3	0.00585885
SPRED1	0.198689
ORC3	0.193898
PLPP6	0.0505888
ENSSSCG00000045756	-0.0109536
ENSSSCG00000004307	0.485441
ERMARD	0.101261
VPS13A	0.194638
CNR1	0.00916491
MEIS2	0.0706398
DYNLT2	0.0786317
RNGTT	0.305089
PHF10	0.131101
ENSSSCG00000019937	0.0167571
CDIN1	0.168997
C6orf120	0.118575
PNRC1	0.480344
ENSSSCG00000019135	0.0260762
WDR27	0.0647176
SRSF12	0.102529
ENSSSCG00000049631	-0.00163836
PM20D2	0.0405882
ENSSSCG00000048762	0.0159102
GABRR2	0.0118589
SNORD115.1	-0.00616081
ENSSSCG00000042387	0.00653984
DPH6	0.0694019
ENSSSCG00000042456	0.015639
UBE2J1	0.279712
GNA14	-0.030696
IER5L	0.0739701
THBS2	0.119925
RRAGD	0.0345441
GNAQ	0.435358
ZNF770	0.0294701
AQR	0.135203
CEP78	0.149055
ANKRD6	-0.00174345
PSAT1	0.0948696
SMOC2	0.0046059
ENSSSCG00000050825	0.0240509
TLE4	0.268778
GJD2	-0.0265784
MDN1	0.159147
ENSSSCG00000004806	0.11705
ENSSSCG00000050526	-0.0139408
SCG5	0.0552497
CASP8AP2	0.145987
TLE1	0.0248715
FMN1	0.131918
GJA10	0.027558
ENSSSCG00000040466	0.0831819
ENSSSCG00000027232	-0.0222326
BACH2	0.0697231
ENSSSCG00000044269	0.0563305
ENSSSCG00000050379	0.0238929
ENSSSCG00000004811	-0.00958735
MAP3K7	0.216528
ENSSSCG00000045533	-0.0329564
IGF1R	0.225108
ENSSSCG00000022044	-0.0190889
ENSSSCG00000035223	-0.00982612
PHF24	-0.0036333
AFDN	0.0104466
ENSSSCG00000040939	0.0236904
TTC23	0.00784351
ENSSSCG00000046266	-0.0267758
DNAJB5	0.00645752
EPHA7	0.0336658
VCP	0.290827
ENSSSCG00000047845	0.0373687
ENSSSCG00000049139	-0.0109258
LRRC28	0.141322
MANEA	0.11912
UFL1	0.157873
ENSSSCG00000051536	-0.00492949
PIGO	0.0212864
ENSSSCG00000042428	0.0461641
MEF2A	0.335197
FHL5	-0.0113343
UNC93A	0.0263633
ENSSSCG00000045487	0.133063
ENSSSCG00000043793	0.048642
ENSSSCG00000047851	-0.00527517
LYSMD4	0.0658209
GPR63	0.0263115
NDUFAF4	0.0980867
STOML2	0.206172
ENSSSCG00000044345	-0.0127151
KLHL32	0.0375424
ADAMTS17	-0.0230112
FAM214B	0.120926
CEP43	0.167847
MMS22L	0.184331
UNC13B	0.0939054
ENSSSCG00000050967	-0.0338508
CERS3	0.0174505
ENSSSCG00000004024	0.179963
LINS1	0.0628487
ASB7	0.058279
ENSSSCG00000005420	-0.012835
ALDH1A3	0.0206716
RPS6KA2	0.110336
FBXL4	0.0369285
LRRK1	0.265576
ENSSSCG00000048312	0.04309
ENSSSCG00000005307	-0.00530137
CHSY1	0.478439
FAXC	0.0483812
RUSC2	0.116794
SELENOS	0.313159
TESK1	0.0269345
ENSSSCG00000005311	0.0210974
PNISR	0.184482
ENSSSCG00000032916	0.224218
GABRG3	0.0136717
SIT1	0.00525424
GABRA5	0.0244147
ARHGEF39	0.00908493
SFT2D1	0.216007
CCDC107	0.0783513
ENSSSCG00000050732	0.0292638
CA9	0.00101609
USP45	0.143073
ENSSSCG00000038757	0.0789306
GABRB3	0.00404276
ENSSSCG00000005316	-0.00290393
CCNC	0.169601
ENSSSCG00000051765	0.0908187
PDE10A	0.0266399
KLHL9	0.141814
TLN1	0.322948
ENSSSCG00000004830	0.29217
ENSSSCG00000004831	0.00853678
UBE3A	0.284658
QKI	0.499464
SIM1	-0.0168632
CREB3	0.178407
MKRN3	0.0385051
GBA2	0.0823571
RGP1	0.0565938
PACRG	0.0600535
NPR2	0.00959903
ASCC3	0.298897
ENSSSCG00000004839	-0.00885571
ENSSSCG00000050164	-0.00801695
SPAG8	0.118343
FAM221B	0.0580714
TMEM8B	-0.00700533
ENSSSCG00000048929	-0.0239722
OTUD7A	0.0114695
KLF13	0.226237
GRIK2	-0.0329107
TRPM1	-0.0249808
RECK	-0.00113556
GLIPR2	0.227437
ENSSSCG00000045683	-0.00727043
MTMR10	0.203081
FAN1	0.0585406
MPHOSPH10	0.205584
MCEE	0.141923
HACE1	0.165771
ENSSSCG00000024660	0.107486
LIN28B	0.0241948
CLTA	0.398278
GNE	0.187656
BVES	-0.0102066
POPDC3	0.0315534
RNF38	0.272786
MELK	0.119653
PREP	0.265214
ENSSSCG00000046015	0.0233005
FAM189A1	0.041638
PRKN	0.0400575
ENSSSCG00000045965	-0.0329564
TJP1	-0.0157561
AGPAT4	0.232868
MAP3K4	0.163842
ENSSSCG00000050965	0.0287504
PAX5	0.0491426
ATG5	0.41153
PRDM1	0.347783
ENSSSCG00000051306	0.00798892
PLG	0.03112
SLC22A3	0.00412589
SLC22A2	-0.0329564
ENSSSCG00000036442	-0.0182058
ZCCHC7	0.390472
GRHPR	0.0883311
ZBTB5	0.0851682
POLR1E	0.23953
TARS3	-0.00629899
TM2D3	0.138991
CRYBG1	0.325778
ENSSSCG00000046528	0.0926514
ENSSSCG00000041504	0.0988721
RTN4IP1	0.111191
QRSL1	0.115289
SLC22A1	-0.0352955
IGF2R	0.346475
ENSSSCG00000050320	0.217716
PNLDC1	-0.0317389
MRPL18	0.173028
FRMPD1	-0.00353908
TRMT10B	0.134505
TCP1	0.29496
EXOSC3	0.183583
PCSK6	0.0133934
SNRPA1	0.167956
CD24	0.0830604
DCAF10	0.223228
ACAT2	0.14589
SLC25A51	0.235024
WTAP	0.430083
SOD2	0.371207
CTDP1	0.191542
ENSSSCG00000040252	0.0446196
FNDC1	0.0150655
MTRES1	0.178358
BEND3	0.107519
ENSSSCG00000005358	0.065747
NFATC1	0.162561
ATP9B	0.199058
ENSSSCG00000048385	0.011816
TAGAP	0.423359
RSPH3	0.0675871
PDSS2	0.0773122
ENSSSCG00000043730	-0.0117779
ENSSSCG00000047444	-0.0121636
ALDH1B1	0.042376
GALR1	-0.00785898
EZR	0.358937
SYTL3	0.0891305
DYNLT1	0.229088
TMEM181	0.108955
MBP	0.297023
ZNF236	0.171125
SOBP	0.0350438
CCDC180	0.22094
ENSSSCG00000042419	-0.0132299
NCBP1	0.256901
ENSSSCG00000043584	-0.00262367
TSTD2	0.143716
XPA	0.234706
ZNF516	0.221832
ENSSSCG00000031776	0.177001
ENSSSCG00000047460	0.0515159
ENSSSCG00000043930	0.235668
SCML4	0.0761296
SEC63	0.34932
OSTM1	0.185188
ENSSSCG00000049997	0.0104585
ENSSSCG00000047797	0.0223527
TRMO	0.100759
ENSSSCG00000024019	0.197479
SERAC1	0.244334
SYNJ2	0.0352166
NR2E1	0.00750355
SNX3	0.272606
TSHZ1	0.104488
ZADH2	0.101617
NANS	0.281309
TRIM14	0.189915
CORO2A	0.0343594
TBC1D2	0.070416
AFG1L	0.146752
SNX9	0.442822
ENSSSCG00000004387	0.363618
ZNF407	0.181708
ZDHHC14	0.0803461
ARMC2	0.0745585
CNDP1	0.0803928
GABBR2	0.07563
TMEM242	0.0698494
CNDP2	0.311528
SESN1	0.141602
ANKS6	0.036112
CEP57L1	0.0454501
GALNT12	0.037358
ARID1B	0.361184
C18orf63	0.0287715
CYB5A	0.084245
ENSSSCG00000051789	-0.000864583
TIMM21	0.0824365
FBXO15	0.0359875
COL15A1	0.0194388
ENSSSCG00000004415	0.106579
ENSSSCG00000004656	0.0532423
CD164	0.300545
TFB1M	0.0673714
NETO1	0.048744
PPIL6	0.0807284
TIAM2	0.0747625
ENSSSCG00000041438	0.0156298
ENSSSCG00000044817	-0.0146122
SMPD2	0.082815
SOCS6	0.218136
MICAL1	0.17382
SCAF8	0.222941
TGFBR1	0.211949
RTTN	0.109246
ENSSSCG00000045481	0.00625701
ENSSSCG00000051796	0.0260232
ZBTB24	0.119662
CD226	0.0108647
ENSSSCG00000050569	-0.0168985
ENSSSCG00000033739	0.0455115
ENSSSCG00000004071	0.16501
ENSSSCG00000046319	0.0742828
FIG4	0.135596
DOK6	-0.00534443
OPRM1	0.087738
ENSSSCG00000032084	0.0240509
RGS17	0.0192987
TMX3	0.138431
ENSSSCG00000004404	-0.00738507
ALG2	0.0894886
MTRF1L	0.135947
SEC61B	0.317085
FBXO5	0.110913
CDC40	0.200628
NR4A3	0.335183
ENSSSCG00000043564	-0.0191266
MYCT1	0.0269184
METTL24	0.102496
SLC22A16	0.0375358
STX17	0.18737
ENSSSCG00000047724	-0.00430903
CDH19	0.00205143
ENSSSCG00000004081	0.0851202
CDK19	0.214109
CDH7	0.0188523
ERP44	0.287943
ENSSSCG00000047355	-0.018364
SERPINB8	0.119713
ENSSSCG00000049039	0.0470608
ENSSSCG00000051795	0.0303665
SERPINB10	0.292264
ENSSSCG00000049158	0.0236725
SERPINB2	0.111284
AMD1	0.243844
ENSSSCG00000034000	0.0410252
INVS	0.149246
SERPINB7	0.0207249
GTF3C6	0.103752
ENSSSCG00000004082	0.136254
SERPINB11	0.000315939
RPF2	0.164256
TEX10	0.236536
SLC16A10	0.0184052
ENSSSCG00000041473	0.0143942
MFSD4B	0.085176
ESR1	0.036166
REV3L	0.376184
MSANTD3-TMEFF1	0.0217912
ENSSSCG00000050338	0.0167072
ENSSSCG00000046251	0.0098336
SERPINB5	0.0148193
VPS4B	0.253902
TRAF3IP2	0.066182
CCDC170	0.134229
CAVIN4	0.0110579
ARMT1	0.132868
ENSSSCG00000047956	0.0219859
RMND1	0.073412
KDSR	0.167974
ENSSSCG00000050842	0.0338231
ZBTB2	0.177144
ENSSSCG00000049462	0.0465296
ENSSSCG00000046336	0.0214935
FYN	0.416624
ENSSSCG00000045977	0.0133089
AKAP12	0.00237718
ENSSSCG00000041158	0.0125191
PLPPR1	-0.00575957
PHLPP1	0.195428
MTHFD1L	0.0994608
ENSSSCG00000042524	0.0303301
CCN6	0.0391966
ZCCHC2	0.322919
ENSSSCG00000050869	-0.00359381
TUBE1	0.0849261
TNFRSF11A	0.0539165
BAAT	0.0155707
RELCH	0.348666
MRPL50	0.175663
LAMA4	-0.000870711
PLEKHG1	0.0771393
ZNF189	0.0937172
ALDOB	0.0593257
ENSSSCG00000051721	0.075952
RRAGA	0.17119
PPP1R14C	0.0101147
MARCKS	0.329017
ENSSSCG00000048720	-0.00596335
PIGN	0.216104
HDAC2	0.197729
RNF20	0.122717
ENSSSCG00000035574	0.0274523
ENSSSCG00000032525	0.0239944
ENSSSCG00000033578	0.00301127
ENSSSCG00000044073	-0.0117292
ENSSSCG00000041378	0.0541555
ULBP1	0.0921287
LRP11	0.113239
HS3ST5	0.032509
ENSSSCG00000050416	0.0197098
PCMT1	0.325175
RNF152	0.143581
ENSSSCG00000046128	0.00124092
ENSSSCG00000042982	0.0318889
SMC2	0.195327
ENSSSCG00000047971	0.05367
FRK	-0.0242356
CDH20	0.0139597
NUP43	0.0822978
NT5DC1	0.165219
ENSSSCG00000035714	-0.0302094
ENSSSCG00000036234	0.0275657
ENSSSCG00000035397	-0.0274148
COL10A1	-0.00918937
LATS1	0.177254
ENSSSCG00000043097	0.0379629
NIPSNAP3A	0.0492314
TSPYL1	0.0479305
PMAIP1	0.32172
KATNA1	0.176581
GINM1	0.212878
ENSSSCG00000004441	0.0585416
PPIL4	0.187901
ZC3H12D	0.0736896
CALHM6	0.10089
ABCA1	0.50119
ENSSSCG00000004261	0.096373
TAB2	0.254147
CCBE1	-0.0591141
RWDD1	0.269764
ENSSSCG00000025656	-0.0329564
LMAN1	0.143773
CPLX4	-0.0227871
UST	0.165578
SLC44A1	0.193387
GRP	-0.0329564
ENSSSCG00000048048	0.0208431
ENSSSCG00000029003	0.0599396
ENSSSCG00000043963	0.00422348
ENSSSCG00000040797	0.0238929
SEC11C	0.209021
ENSSSCG00000004911	0.00498551
LGSN	0.0249592
ENSSSCG00000004170	0.0477915
SASH1	0.0842654
FSD1L	0.126104
ZNF532	-0.0343511
ENSSSCG00000051776	-0.0158364
TUSC1	0.0308435
SAMD5	-0.0687479
ENSSSCG00000046419	0.0443292
MALT1	0.18784
STXBP5	0.230097
ENSSSCG00000042072	0.00233005
ENSSSCG00000042200	0.00552893
TMEM38B	0.108473
ME1	0.0417863
ENSSSCG00000051349	-0.00558965
ALPK2	-0.0242193
ZNF462	-0.0123836
RWDD2A	0.00335606
PGM3	0.0990445
ENSSSCG00000045588	0.0148886
RAD23B	0.267019
KLF4	0.386654
DOP1A	0.119647
NEDD4L	0.193025
ENSSSCG00000043354	0.0340002
ENSSSCG00000005440	0.0993395
RAB32	0.138842
IFN-DELTA-1	0.0385051
ELP1	0.0931766
UBE3D	0.0695119
ENSSSCG00000048390	-0.00813543
ENSSSCG00000045877	0.0677343
GRM1	0.0194687
ENSSSCG00000049674	0.025554
TMEM245	0.128366
ENSSSCG00000047175	0.024829
ENSSSCG00000046197	-0.00917183
IBTK	0.272771
ATP8B1	-0.0244942
ENSSSCG00000046774	0.00819412
TENT5A	0.237993
ENSSSCG00000048786	0.0404594
FRRS1L	-0.00875733
SHPRH	0.113627
EPB41L4B	0.0116437
ENSSSCG00000046535	0.0454093
PDCD7	0.118725
CLPX	0.226407
ENSSSCG00000042384	0.0278816
CILP	-0.00108827
FBXO30	0.122992
BCKDHB	0.0834336
PARP16	0.167693
ENSSSCG00000047663	0.00385832
PTPN3	0.0222641
ENSSSCG00000051392	0.0340029
IGDCC4	0.0171908
TTK	0.128882
ENSSSCG00000045284	-0.0329564
ENSSSCG00000047827	0.00274136
UTRN	0.149898
ELOVL4	0.0196971
PALM2AKAP2	0.204285
DPP8	0.113027
IFNB1	0.0077701
SH3BGRL2	0.0607254
STX11	0.586453
LCA5	0.027252
PLAGL1	0.239804
C9orf152	0.107067
ENSSSCG00000036297	0.144381
HACD3	0.179501
ZC2HC1B	-0.0606896
ENSSSCG00000004470	0.196283
ENSSSCG00000040918	0.144804
ENSSSCG00000039614	0.0027241
ENSSSCG00000005453	0.216856
PHIP	0.297708
INTS14	0.157169
ENSSSCG00000037071	0.157314
PHACTR2	0.293828
TXNDC8	0.000246734
ENSSSCG00000044875	0.0339239
IRAK1BP1	0.0371621
ENSSSCG00000044832	0.0164867
ENSSSCG00000046507	0.018127
SLC24A1	0.0423621
ENSSSCG00000047473	0.0242386
FUCA2	0.170671
SVEP1	0.0270945
MEI4	0.0479835
PEX3	0.076475
DENND4A	0.581405
HTR1B	-0.00708888
ENSSSCG00000044374	0.0270918
ADAT2	0.0774364
RAB11A	0.249472
AIG1	0.200578
IMPG1	-0.0132543
ENSSSCG00000043094	0.0262876
MUSK	0.0075448
ENSSSCG00000050677	0.0530882
HIVEP2	0.247388
MEGF11	0.0486363
LPAR1	0.0607158
ENSSSCG00000044542	0.106811
ENSSSCG00000044924	0.00266614
ADGRG6	0.26335
VTA1	0.238715
DIS3L	0.0905758
ECPAS	0.326202
MYO6	0.000698474
ENSSSCG00000048057	0.069712
TIPIN	0.101127
CITED2	0.155237
MAP2K1	0.342711
TXLNB	0.0129641
SNAPC5	0.0705751
HECA	0.255619
RPL4	0.316065
ABRACL	0.122799
SENP6	0.348948
REPS1	0.305776
ZWILCH	0.164208
FILIP1	0.0121701
ECT2L	0.0434602
ENSSSCG00000045611	0.127775
ENSSSCG00000051767	0.0342098
LCTL	0.0371961
ZNF483	0.0101495
TMEM30A	0.181127
CCDC28A	0.0721073
PTGR1	0.155057
ENSSSCG00000042365	0.0576901
SMAD6	0.0112222
COX7A2	0.296557
ENSSSCG00000005460	0.298274
NHSL1	0.110595
SMAD3	0.401301
GNG10	0.400811
ENSSSCG00000004150	0.00298245
SHOC1	-0.0681258
ENSSSCG00000004151	0.0464821
AAGAB	-0.109194
ARFGEF3	-0.03212
UGCG	0.426799
IQCH	0.00224492
C15orf61	0.0343307
PERP	-0.000495509
SUSD1	0.150237
TNFAIP3	0.518759
MAP2K5	0.237251
ENSSSCG00000044069	-0.0268548
IFNGR1	0.299296
PTBP3	0.454767
ENSSSCG00000050929	0.0606115
IL22RA2	-0.0456439
IL20RA	0.00641823
PEX7	0.12585
SKOR1	-0.0199913
CD109	0.011321
MAP3K5	0.342873
HSDL2	0.234737
PIAS1	0.413639
ENSSSCG00000046709	0.0870322
KIAA1958	0.0227485
INIP	0.147764
ENSSSCG00000050469	0.0314359
MAP7	-0.0759573
SLC17A5	0.143605
CALML4	0.0159821
SNX30	0.184133
CLN6	0.00266416
ENSSSCG00000004489	0.323383
SLC46A2	0.0959705
ENSSSCG00000005473	-0.0174161
FEM1B	0.114875
ENSSSCG00000047560	0.0108068
ENSSSCG00000037674	0.040645
BCLAF1	0.335739
MTO1	0.119112
ITGA11	0.0437379
CGAS	0.217559
ENSSSCG00000049718	0.0765247
MTFR2	0.104363
FKBP15	0.359024
PDE7B	0.186624
CORO2B	0.00817138
SETBP1	0.0370809
ENSSSCG00000045948	0.0376362
ENSSSCG00000004963	0.196865
SLC31A2	0.130855
AHI1	0.160344
ENSSSCG00000004491	0.00895628
SLC31A1	0.317139
CDC26	0.189969
SPESP1	-0.00321764
PRPF4	0.140084
SLC14A1	-0.0195116
NOX5	0.0012104
RNF183	-0.00168992
MYB	0.0411608
GLCE	0.21385
BSPRY	0.0226644
SIGLEC15	-0.0275872
HDHD3	0.0492564
PAQR5	0.0376102
EPG5	0.0929254
ALAD	0.0649234
ENSSSCG00000005478	0.148946
C9orf43	0.00067137
KIF23	0.17496
HBS1L	0.257369
ATP5F1A	0.41851
RGS3	0.101261
ENSSSCG00000004970	0.0609753
ALDH8A1	-0.0357811
TLE3	0.370479
SGK1	0.465318
ZNF618	0.322085
AMBP	-0.0305738
KIF12	-0.015323
HAUS1	0.0678155
SLC2A12	0.0857892
TBPL1	0.2438
COL27A1	-0.00941443
C18orf25	0.29407
ENSSSCG00000051738	0.0499259
UACA	0.0273088
RNF165	-0.00715845
ENSSSCG00000005488	0.0250777
AKNA	0.117018
EYA4	-0.0138361
WHRN	0.0300466
LARP6	0.0280001
RPS12	0.19925
ATP6V1G1	0.259667
LOXHD1	-0.033405
LRRC49	-0.0120908
SLC18B1	0.0336308
TEX48	-0.0280765
ENSSSCG00000046541	0.0490803
ENSSSCG00000004179	0.0489607
TNFSF15	0.118094
ENSSSCG00000004180	0.0781626
TNFSF8	0.155547
THSD4	0.0256013
VNN1	0.00912005
ENSSSCG00000045715	-0.0216023
NR2E3	-0.00734558
TNC	-0.0173867
ST8SIA5	-0.0480521
ENSSSCG00000037781	0.0206173
STX7	0.210748
MYO9A	0.209341
PIAS2	0.264523
MOXD1	-0.00935491
KATNAL2	0.0193456
HDHD2	0.0914401
ENSSSCG00000035890	0.0508669
ENSSSCG00000005768	0.195656
ENPP1	0.0758913
SKOR2	0.0252893
SENP8	0.0776597
ENSSSCG00000049976	0.0169952
ENPP3	-0.00322203
SMAD2	0.139466
ENSSSCG00000026167	0.0190067
PAPPA	0.0295172
GEMIN2	0.128616
TRAPPC6B	0.0996807
MED23	0.252519
ZBTB7C	0.0106991
PNN	0.254148
ASTN2	0.040673
CTIF	0.209031
TRIM32	0.085478
ARG1	0.147582
SMAD7	0.0895922
TLR4	0.268746
AKAP7	0.194337
ENSSSCG00000004983	0.20103
DYM	0.243164
BRINP1	0.046613
ENSSSCG00000041894	-0.0232043
EPB41L2	0.2759
ENSSSCG00000048953	0.0592021
RPL17-C18orf32	0.312058
FBXO33	0.323258
LIPG	0.0841018
ENSSSCG00000041595	-0.0443003
CDK5RAP2	0.0993707
ENSSSCG00000044570	0.00243448
ENSSSCG00000049228	-0.0217208
ENSSSCG00000043017	-0.0239162
ACAA2	0.0833979
SMLR1	-0.000663624
LRFN5	0.0280396
C14orf28	0.15564
TMEM200A	-0.0306277
KLHL28	0.164596
SAMD3	-0.0165619
TOGARAM1	0.190274
ENSSSCG00000004511	-0.0304984
L3MBTL3	0.140254
MEGF9	0.121239
PRPF39	0.286896
ENSSSCG00000005508	0.18234
PSMD5	0.0814055
FKBP3	0.211648
ARHGAP18	0.2461
ENSSSCG00000039972	0.103907
PHF19	0.126878
TRAF1	0.201027
FANCM	0.161909
MBD1	0.14357
ENSSSCG00000004207	-0.0418412
C5	0.0141111
MIS18BP1	0.231349
CXXC1	0.108267
ENSSSCG00000045783	0.0448779
SKA1	0.126083
ENSSSCG00000032297	0.165368
MAPK4	0.128771
MRO	0.260476
MDGA2	-0.0303796
PTPRK	0.115478
RAB14	0.148937
ENSSSCG00000034749	0.0783643
ME2	0.3197
ENSSSCG00000049315	-0.0329564
GSN	0.276486
ENSSSCG00000045943	-0.0161738
RPS29	0.195484
STOM	0.242883
ELAC1	0.0352526
LRR1	0.09633
RPL36AL	0.354436
ENSSSCG00000038200	-0.00276447
MGAT2	0.090382
ENSSSCG00000047303	0.0347928
ENSSSCG00000005518	0.523935
SMAD4	0.377399
DNAAF2	0.0913619
THEMIS	0.0134898
ENSSSCG00000005519	0.0306066
ENSSSCG00000004212	0.0179263
MEX3C	0.22381
KLHDC1	0.0474809
ENSSSCG00000041603	0.0286756
DAB2IP	0.0200798
NEMF	0.210163
ECHDC1	0.105686
DCC	0.0492524
KLHDC2	0.185817
RNF146	0.236988
ARF6	0.314897
TTLL11	0.00798122
RSPO3	0.00644586
NDUFA8	0.195216
VCPKMT	0.0736055
ENSSSCG00000043320	-0.0329564
ENSSSCG00000005529	0.00987309
SOS2	0.0385905
CENPW	0.106292
LHX6	-0.0329564
MBD2	0.322598
L2HGDH	0.0941043
TRMT11	0.145339
ENSSSCG00000050792	0.0659806
DMAC2L	0.102064
HINT3	0.110502
POLI	0.115751
RBM18	0.285222
NCOA7	0.176873
CDKL1	0.0514666
MAP4K5	0.120343
MRRF	0.176298
ENSSSCG00000048049	0.0359381
PTGS1	0.0638579
C18orf54	0.132194
HDDC2	0.132507
ATL1	0.0347422
ENSSSCG00000038606	-0.0268548
TPD52L1	0.0254034
SAV1	0.14084
ENSSSCG00000039443	0.00428319
PDCL	0.146602
RAB27B	0.0374395
RC3H2	0.283696
RNF217	0.278981
CCDC68	-0.00702964
ZBTB6	0.0735278
NIN	0.332638
ZBTB26	0.0261331
RABGAP1	0.243701
NKAIN2	0.0368769
PYGL	0.321511
TCF4	0.333641
ABHD12B	0.134387
TRIM9	-0.00306327
TRDN	0.0250204
ENSSSCG00000048400	-0.0188576
STRBP	0.0730098
TMX1	0.19442
CLVS2	-0.0118241
SMPDL3A	0.104866
FABP7	0.0229056
FRMD6	0.123166
TXNL1	0.327423
PKIB	0.0155195
ENSSSCG00000028092	0.11606
SERINC1	0.300527
CRB2	-0.00269262
WDR7	0.243508
HSF2	0.161628
RTRAF	0.269451
NID2	0.0206106
GJA1	-0.0329564
PTGER2	0.0614034
DENND1A	0.333356
ST8SIA3	-0.0203899
TBC1D32	0.0399676
ONECUT2	0.0122715
TXNDC16	0.209369
FECH	0.122918
GPR137C	0.0852991
ERO1A	0.308774
ENSSSCG00000033063	-0.0166263
NARS1	0.272052
ENSSSCG00000035799	0.0376757
PSMC6	0.329127
NEK6	0.28093
MAN1A1	0.311811
MTFMT	0.0661452
ENSSSCG00000044089	0.0932533
SPG21	0.182299
STYX	0.190878
PSMB7	0.283417
GNPNAT1	0.196429
ADGRD2	-0.000908324
FAM184A	-0.0111644
ANKDD1A	-0.00524545
NR5A1	0.0298957
FERMT2	-0.0129155
ENSSSCG00000037998	-0.0329564
NR6A1	0.185915
ENSSSCG00000004246	0.0512292
ASF1A	0.0995157
ENSSSCG00000004547	0.171922
OLFML2A	0.0543821
ENSSSCG00000050966	0.141378
CEP85L	0.230871
RPL35	0.192399
ENSSSCG00000044405	0.0818163
PIF1	0.0440674
SLC35F1	-0.0402473
DDHD1	0.186021
ARPC5L	0.174822
RBPMS2	-0.0386179
NUS1	0.277421
GOLGA1	0.120019
OAZ2	0.212737
ENSSSCG00000004253	0.18699
SCAI	0.0509079
ZNF609	0.2908
ENSSSCG00000041571	0.0260203
BMP4	0.0605044
DCBLD1	0.133196
PPP6C	0.206826
TRIP4	0.1392
RABEPK	0.107324
ROS1	-0.0106481
CDKN3	0.170859
HSPA5	0.370295
PCLAF	0.159607
ENSSSCG00000045461	0.0253949
CNIH1	0.149896
CSNK1G1	0.264044
GAPVD1	0.29699
GMFB	0.145305
PPIB	0.216273
SNX22	0.0441612
CGRRF1	0.0752479
GPRC6A	0.00470717
ENSSSCG00000042703	0.0479294
KPNA5	0.0534926
SAMD4A	0.0803779
ZUP1	0.13144
GCH1	0.224341
RSPH4A	0.0669564
ENSSSCG00000047502	0.0568244
CIAO2A	0.164331
WDHD1	0.164545
PTP4A1	0.301387
PHF3	0.232997
SOCS4	0.123093
MAPKAP1	0.237977
ENSSSCG00000047872	-0.0426364
MAPK1IP1L	0.351581
DAPK2	0.0496222
LGALS3	0.141785
ENSSSCG00000004269	0.0146605
DLGAP5	0.162835
PBX3	0.200502
FBXO34	0.39005
ADGRB3	0.00231045
ENSSSCG00000047403	0.0363739
ATG14	0.124611
MVB12B	0.151188
HERC1	0.329331
TBPL2	0.0326602
LMX1B	-0.0234235
LMBRD1	0.270972
ZBTB43	0.15126
ENSSSCG00000050146	0.137029
ZBTB34	0.162968
COL19A1	0.158604
KTN1	0.303914
RALGPS1	0.0348894
COL9A1	0.0103865
ENSSSCG00000043545	0.0375635
FBXL22	0.0342767
USP3	0.383019
ANGPTL2	0.0313964
FAM135A	0.200185
GARNL3	-0.0667411
APH1B	0.0707526
CA12	0.023548
PELI2	0.0152456
ENSSSCG00000050996	0.00422648
SLC2A8	0.0867636
SMAP1	0.26086
ZNF79	0.0852323
RAB8B	0.288428
ENSSSCG00000047243	-0.0142567
TMEM260	0.160256
ENSSSCG00000033019	0.239467
B3GAT2	0.0249954
RPS27L	0.309088
LRSAM1	0.0590395
OGFRL1	0.254656
LACTB	0.271159
NIBAN2	0.249005
ENSSSCG00000048869	-0.00604436
TPM1	0.0995061
STXBP1	0.324612
EXOC5	0.197712
PTRH1	0.0821766
TTC16	0.0284119
TOR2A	0.128506
AP5M1	0.102819
SH2D3C	0.0886051
NAA30	0.138475
CDK9	0.17073
CCDC198	-0.0247731
FPGS	0.0813113
SLC35F4	0.103663
TLN2	-0.0392554
ENG	0.100531
RIMS1	0.00183587
ENSSSCG00000004572	0.030804
ARMH4	0.0508857
ENSSSCG00000005623	0.10612
ENSSSCG00000004573	0.00694161
ACTR10	0.197997
ST6GALNAC4	0.184395
PSMA3	0.359372
PIP5KL1	0.0194611
DPM2	0.140046
VPS13C	0.292384
ARID4A	0.319475
ENSSSCG00000022295	0.154978
FAM102A	0.119155
KIAA0586	0.101258
SLC25A25	0.0788826
ENSSSCG00000027270	0.145568
DACT1	0.0239324
KCNQ5	0.117093
PTGES2	0.115941
ENSSSCG00000005638	0.0341848
CIZ1	0.0805917
ENSSSCG00000046325	0.0202596
ENSSSCG00000049177	0.0019031
DAAM1	0.204944
DNM1	0.0214529
OOEP	0.0212724
ENSSSCG00000044767	0.0385752
CYB5R4	0.197887
L3HYPDH	0.0173594
RORA	0.132802
JKAMP	0.144598
MRAP2	-0.0341229
CCDC175	0.0216023
ENSSSCG00000044858	-0.0268548
CEP162	0.146424
ENSSSCG00000005643	0.17085
ICE2	0.15213
RTN1	-0.0263633
LRRC9	0.0057076
ANXA2	0.310189
ENSSSCG00000032748	0.161993
TRUB2	0.141911
ENSSSCG00000044215	-0.0227081
PCNX4	0.0771516
SLC27A4	0.126525
DHRS7	0.0993453
NT5E	-0.00348826
COQ4	0.19983
URM1	0.137927
PPM1A	0.288763
BNIP2	0.198982
C14orf39	0.0127298
CERCAM	0.0251081
SNX14	0.217666
ENSSSCG00000004583	0.227354
ENSSSCG00000041264	0.0972885
ENSSSCG00000004294	0.348136
GCNT3	0.0391795
ODF2	0.0726302
FAM81A	-0.0305513
HTR1E	0.0224712
MNAT1	0.193051
CGA	0.0137433
TRMT5	0.131733
GLE1	0.11064
MYO1E	0.291737
SLC38A6	0.210943
CCNB2	0.0983932
SPTAN1	0.246203
ENSSSCG00000005095	0.156498
RNF111	0.233491
HIF1A	0.391438
SNAPC1	0.352927
SLTM	0.303372
DYNC2I2	0.0678463
SYT16	-0.0200878
ENSSSCG00000041512	0.0103588
ENSSSCG00000037043	-0.0290715
ENSSSCG00000005656	0.298425
ISG20	0.337933
AEN	0.0510298
ENSSSCG00000005103	0.0754328
PKN3	0.0236559
MRPS11	0.153145
MRPL46	0.140167
MINDY2	0.0522927
ZER1	0.179877
ADAM10	0.322693
NTRK3	-0.000435407
TBC1D13	0.0871985
ENSSSCG00000036551	0.00809227
LIPC	-0.074442
ENDOG	0.0462316
ENSSSCG00000051703	0.0144483
SPOUT1	0.153657
ESR2	-0.00591321
ENSSSCG00000005663	0.0309079
ALDH1A2	-0.0277213
LRRC8A	0.105278
AQP9	0.0636542
POLR2M	0.130286
PHYHD1	0.0490986
SYNE2	0.129707
DOLK	0.0635885
ENSSSCG00000004598	-0.0356553
CGNL1	-0.134825
NUP188	0.190369
TCF12	0.461346
ENSSSCG00000041181	0.0721797
SGPP1	0.147056
ENSSSCG00000043390	0.0904936
ENSSSCG00000048991	0.0267363
ENSSSCG00000045737	0.0870008
ENSSSCG00000050684	0.17797
WDR89	0.114795
PPP2R5E	0.355119
ENSSSCG00000026960	0.125684
MNS1	0.0483077
SH3GLB2	0.0720181
RHOJ	-0.0117363
TEX9	0.0926444
KCNH5	-0.0229904
RFX7	0.24142
MIGA2	0.0910068
DOLPP1	0.0869528
NEDD4	0.0849914
TEK	0.0214298
CRAT	0.0468869
PRTG	-0.005511
PYGO1	-0.020177
IFT74	0.0566762
PTPA	0.105978
DNAAF4	0.00696564
PLAA	0.305913
CCPG1	0.300263
ENSSSCG00000032122	0.0221145
NTMT1	0.0918577
C15orf65	0.0684837
PIGB	0.110261
ASB6	0.0873048
RAB27A	0.0716777
PRRX2	-0.0111795
PTGES	0.100502
RSL24D1	0.186171
ENSSSCG00000005683	0.168276
TOR1A	0.124305
C9orf78	0.256126
ELAVL2	0.00276714
USP20	0.268926
UNC13C	-0.0441243
ENSSSCG00000042911	0.0253901
ENSSSCG00000051452	0.0357801
FNBP1	0.353605
WDR72	0.00163839
CDKN2B	0.00809084
P14ARF	0.0145727
ENSSSCG00000049359	0.030147
ONECUT1	-0.00348984
ENSSSCG00000044481	0.10105
GPR107	0.151473
ENSSSCG00000005135	0.125935
FAM214A	0.253744
NCS1	0.0334286
IFNE	0.0424317
ENSSSCG00000047263	0.036194
HMCN2	0.0348735
ENSSSCG00000043817	0.0919086
IFN-ALPHA-8	0.0148739
ENSSSCG00000031075	0.0277289
ASS1	0.00579058
ENSSSCG00000047475	-0.000247404
MYO5A	0.348719
FUBP3	0.123687
ENSSSCG00000024140	-0.00064899
PRDM12	0.00177716
EXOSC2	0.0783788
ENSSSCG00000048649	0.0365679
FOCAD	0.134868
ABL1	0.138618
MYO5C	-0.029812
FIBCD1	0.0262582
LAMC3	-0.0322894
AIF1L	0.00327787
HACD4	0.217321
GNB5	-0.0102037
ENSSSCG00000050047	0.0223527
MLLT3	0.0467474
ENSSSCG00000004623	-0.00253966
ENSSSCG00000048205	-0.0138618
MAPK6	0.43145
NUP214	0.235045
SLC24A2	0.0202467
ACER2	0.0745547
LEO1	0.194688
RPS6	0.350169
TMOD3	0.284051
DENND4C	0.167818
PLPP7	0.0770148
ENSSSCG00000041604	0.0468526
FAM78A	0.157044
TMOD2	-0.0469024
LYSMD2	8.87177e-05
PRRC2B	0.285094
PLIN2	0.378637
ENSSSCG00000045652	0.0331252
SCG3	0.0499554
HAUS6	0.198566
ENSSSCG00000044125	0.0496351
SAXO1	0.0416165
POMT1	0.0637556
UCK1	0.107375
PRRT1B	-0.0201806
ADAMTSL1	-0.00102252
RAPGEF1	0.277955
MED27	0.24394
SH3GL2	-0.0361304
DMXL2	0.15008
CNTLN	0.082089
SETX	0.359656
ENSSSCG00000044896	0.00716573
ENSSSCG00000005725	0.217594
BNC2	-0.00654538
ENSSSCG00000043090	-0.0362037
CFAP77	0.000173774
ENSSSCG00000039810	0.0709225
GLDN	0.0314201
DDX31	0.277331
CCDC171	0.0505496
GTF3C4	0.118087
AK8	0.0221096
PSIP1	0.168064
SPACA9	0.00541815
ENSSSCG00000045183	0.132622
SNAPC3	0.107744
CYP19A1	-0.00319138
TSC1	0.144089
TTC39B	0.208561
GFI1B	0.0229907
ENSSSCG00000032110	0.103522
FREM1	-0.0311767
AP4E1	0.172968
TNFAIP8L3	0.0379157
ENSSSCG00000005738	0.283674
ZDHHC21	0.0435114
ENSSSCG00000046394	0.0615994
SPPL2A	0.274784
ENSSSCG00000047865	0.0713976
NFIB	-0.00094498
TRPM7	0.291923
ENSSSCG00000035904	0.27371
GBGT1	0.0780811
MPDZ	0.0504632
ENSSSCG00000034352	0.0989123
USP50	0.0240301
SURF6	0.0854505
USP8	0.32378
MED22	0.0770485
SURF1	0.133162
GABPB1	0.220995
SURF2	0.081713
SURF4	0.196971
SLC27A2	0.00714812
STKLD1	0.000314134
LURAP1L	0.00221157
REXO4	0.0851403
ADAMTS13	0.0135243
CACFD1	0.0786169
ATP8B4	0.229249
SLC2A6	0.250567
MYMK	-0.0132299
ENSSSCG00000045182	0.00766152
DTWD1	0.0965495
FAM163B	0.0199042
FAM227B	-0.0815414
GALK2	0.0708771
ENSSSCG00000047795	0.0165973
VAV2	0.0436323
COPS2	0.296239
PTPRD	-0.049849
BRD3	0.140039
SECISBP2L	0.195176
WDR5	0.1948
CEP152	0.162549
RXRA	0.188413
COL5A1	0.0367357
FBN1	-0.0113267
ENSSSCG00000050722	0.0420668
FCN2	0.0409105
ENSSSCG00000029414	0.258357
DUT	0.247903
KDM4C	0.300238
OLFM1	0.239006
ENSSSCG00000047000	0.0313508
SLC12A1	0.0343584
GLDC	0.055414
MYEF2	0.0339655
UHRF2	0.30326
RANBP6	0.184663
IL33	0.0294157
KIAA2026	0.268639
ENSSSCG00000045829	0.0317564
ERMP1	0.0772772
SEMA6D	0.025162
RIC1	0.283095
ENSSSCG00000005209	0.0178311
PDCD1LG2	0.227393
CD274	0.170468
PLGRKT	0.217097
ENSSSCG00000042168	0.0874784
ENSSSCG00000005216	-0.0519212
ENSSSCG00000004666	0.292235
INSL6	-0.02547
BLOC1S6	0.176411
SLC30A4	0.0273045
JAK2	0.503134
C15orf48	0.225927
SPATA5L1	0.121759
RCL1	0.186558
GATM	0.0492058
AK3	0.216788
SLC28A2	0.00377442
CDC37L1	0.214755
SHF	-0.0054049
SPATA6L	0.0270362
SLC1A1	0.0538166
DUOXA2	-0.0490737
GLIS3	0.112971
RFX3	0.108405
DUOX2	-0.0329564
ENSSSCG00000039823	-0.0105515
PUM3	0.251541
SORD	-0.0323356
TERB2	-0.135871
TRIM69	-0.184146
VLDLR	0.110105
ENSSSCG00000040670	-0.00177668
B2M	0.0740643
SMARCA2	0.24941
ENSSSCG00000041522	0.0106407
SPG11	0.162022
DMRT1	0.0147776
KANK1	-0.0295125
EIF3J	0.326054
CTDSPL2	0.262009
DOCK8	0.54006
GOLM2	0.201712
ENSSSCG00000042155	0.0353281
ENSSSCG00000005241	0.118497
FRMD5	0.0682268
PGM5	0.0361095
WDR76	0.104748
MFAP1	0.214418
HYPK	0.295576
PIP5K1B	0.109792
SERF2	0.0583375
ELL3	0.0353186
FXN	0.0837612
PDIA3	0.307443
CATSPER2	0.0390844
ENSSSCG00000005247	0.121104
STRC	0.00423099
FAM189A2	0.0345251
APBA1	0.178848
ENSSSCG00000051448	0.0289938
ENSSSCG00000041106	0.0493084
PPIP5K1	0.082816
PTAR1	0.189627
C9orf135	0.0666587
MAMDC2	0.0470775
MAP1A	-0.0117687
ENSSSCG00000005255	0.35713
KLF9	0.139522
TP53BP1	0.155738
TRPM3	-0.057002
TUBGCP4	0.116164
ZSCAN29	0.0622864
CEMIP2	0.342348
ADAL	0.0927193
ABHD17B	0.312188
C9orf85	0.0636271
TGM7	0.00134274
GDA	-0.042696
ZFAND5	0.403043
TMC1	0.0537644
EPB42	-0.0244116
ALDH1A1	-0.0308314
ENSSSCG00000038434	0.0475607
CCNDBP1	0.190315
ANXA1	0.385019
TMEM62	0.0696748
RORB	-0.0303849
UBR1	0.29159
TRPM6	0.0695571
ENSSSCG00000048925	0.0382033
C9orf40	0.099529
CARNMT1	0.174265
NMRK1	0.00878313
TTBK2	0.00221527
CDAN1	0.0415185
OSTF1	0.486081
ENSSSCG00000022039	0.0329691
ENSSSCG00000044127	0.104274
HAUS2	0.0960372
LRRC57	0.0944052
PCSK5	0.0184239
SNAP23	0.245553
RFK	0.154899
GCNT1	0.0798419
ZNF106	0.17115
CAPN3	0.148404
ENSSSCG00000004729	0.0269403
TMEM87A	0.228551
ENSSSCG00000033472	0.0924092
VPS39	0.197971
PLA2G4D	0.0322011
PLA2G4E	-0.0109838
EHD4	0.280772
SPTBN5	-0.0310734
PLA2G4B	0.0734591
MAPKBP1	0.0430803
MGA	0.168827
TYRO3	0.00859877
RPAP1	0.113111
RTF1	0.279062
NDUFAF1	0.120666
ENSSSCG00000035544	0.279228
OIP5	0.115119
CHP1	0.298663
EXD1	0.057131
INO80	0.290165
CHAC1	0.0286977
DLL4	-0.00529438
VPS18	0.116588
SPINT1	0.0250031
ZFYVE19	0.0286778
DNAJC17	0.103994
RMDN3	0.0850238
GCHFR	0.139949
RAD51	0.131505
ENSSSCG00000039107	0.134835
ENSSSCG00000042522	0.0783921
ENSSSCG00000036700	0.0349609
CCDC32	0.0923519
ENSSSCG00000004771	0.0353891
BAHD1	0.120389
IVD	0.165329
DISP2	0.0263019
CCDC9B	0.0212074
PLCB2	0.0902787
PAK6	-0.0119667
BUB1B	0.0980881
BMF	0.0567744
SRP14	0.262801
EIF2AK4	0.182788
GPR176	0.00804555
FSIP1	0.0893302
ENSSSCG00000046035	0.00317306
U2.17	0.0026065
U6.99	0.0287504
Metazoa-SRP.4	0.0723685
ENSSSCG00000038447	-0.0355129
ENSSSCG00000043221	0.043203
ENSSSCG00000018746	-0.0119267
SNORA63.1	-0.0239719
U6.123	0.0218674
ENSSSCG00000027448	0.0333711
ENSSSCG00000034711	0.178991
CNTN6	0.0346257
U1.6	0.0359381
ENSSSCG00000021380	0.202033
ENSSSCG00000028376	0.0364498
U6.132	0.0513303
PCYT1A	0.176267
SLC51A	0.00377293
ZDHHC19	0.0502383
TFRC	0.111416
CNTN4	0.0182617
TNK2	0.0843411
U6.147	-0.00262624
ENSSSCG00000048384	0.0336475
ENSSSCG00000050041	0.047592
IL5RA	0.0351074
TRNT1	0.125526
ssc-mir-155	0.0335685
CRBN	0.119645
ENSSSCG00000041261	-0.0153036
ENSSSCG00000011851	0.0290437
ENSSSCG00000041465	-0.0830561
ENSSSCG00000011850	0.0163103
LRRN1	-0.0313693
ENSSSCG00000044711	-0.0109394
ENSSSCG00000011531	0.0375536
SUMF1	0.151324
RUBCN	0.121444
ITPR1	0.304902
FYTTD1	0.170347
LRCH3	0.257332
ENSSSCG00000034482	0.0379917
BHLHE40	0.424036
ARL8B	0.366496
IQCG	0.115213
ENSSSCG00000040273	0.150895
ENSSSCG00000044623	0.0572766
ENSSSCG00000048119	0.0421765
EDEM1	0.192825
LMLN	-0.00154321
GRM7	-0.00236019
ENSSSCG00000050583	0.0363517
OSBPL11	0.309143
ENSSSCG00000047487	0.0460086
SNX4	0.186541
ZNF148	0.243215
ENSSSCG00000044771	-0.0259465
SLC12A8	-0.0530969
ENSSSCG00000011859	0.00246399
RAD18	0.0860015
ITGB5	0.050817
ENSSSCG00000049288	-0.00593812
UMPS	0.200575
SRGAP3	0.0689821
ENSSSCG00000030362	0.0426979
THUMPD3	0.185659
ENSSSCG00000042124	0.0342664
ENSSSCG00000021656	0.0134864
SETD5	0.355286
ENSSSCG00000048295	0.0803713
LHFPL4	-0.0382063
MTMR14	0.193957
ENSSSCG00000043076	-0.0080688
CCDC14	0.138461
BRPF1	0.0473169
MYLK	0.00771429
ENSSSCG00000011549	0.077866
ENSSSCG00000043321	-0.0438854
CAMK1	0.0387918
GPR27	0.0277028
ARPC4	0.215324
ENSSSCG00000049186	0.0527724
TADA3	0.108077
ENSSSCG00000011553	0.0387727
RPUSD3	0.0583395
CIDEC	-0.036423
CPNE4	0.0144662
ENSSSCG00000032623	0.0263019
ENSSSCG00000011556	0.0177558
ENSSSCG00000049530	0.041597
ENSSSCG00000047763	0.0138903
MRPL3	0.116523
ENSSSCG00000034665	0.0452769
NUDT16	0.059529
NEK11	-0.0391538
ASTE1	0.113759
HACD2	0.313559
ADCY5	-0.0031898
ATP2C1	0.214352
ENSSSCG00000050558	0.00758253
ENSSSCG00000011559	0.0175763
MAGEF1	0.113302
CRELD1	0.0780581
PRRT3	0.0308875
SEC22A	0.174933
EMC3	0.228259
PIK3R4	0.144564
FANCD2	0.085734
PDIA5	0.177281
SEMA5B	0.0218915
COL6A6	-0.0227526
COL6A5	-0.00130325
SLC49A4	0.212457
HSPBAP1	0.135593
FANCD2OS	-0.00228271
PARP14	0.262212
BRK1	0.257264
GHRL	0.509834
ENSSSCG00000038215	0.0755457
VHL	0.28908
IRAK2	0.576258
ENSSSCG00000011569	0.156317
SEC13	0.218316
CAPN7	0.100977
SH3BP5	0.5101
ENSSSCG00000011875	0.0377496
DTX3L	0.377656
PARP9	0.225198
KPNA1	0.228532
METTL6	0.0532342
EAF1	0.134801
COLQ	0.00861999
HACL1	0.141847
ATP2B2	0.0460612
FAM162A	0.0997262
MIX23	0.155337
CSTA	0.160085
CASR	0.00359952
BTD	0.0354951
ANKRD28	0.380209
CD86	0.341403
ILDR1	0.0737631
GALNT15	-0.00920917
SLC15A2	0.0448395
HRH1	0.022049
OXNAD1	0.152432
EAF2	0.036456
IQCB1	-0.000958864
GOLGB1	0.276048
ENSSSCG00000031306	0.117215
HCLS1	0.285311
FBXO40	0.0543628
RFTN1	0.235797
ATG7	0.211658
VGLL4	0.212302
POLQ	0.0988172
ENSSSCG00000041365	-0.0127165
PLCL2	0.331893
TAMM41	0.0936319
STXBP5L	-0.0181244
RABL3	0.0723169
HGD	0.0452502
SYN2	0.0445759
TIMP4	0.0366832
TBC1D5	0.307025
ENSSSCG00000049233	0.0288625
ENSSSCG00000049368	0.0976028
NDUFB4	0.293238
PPARG	0.273949
FSTL1	0.0270353
LRRC58	0.192809
TSEN2	-0.162403
MKRN2OS	-0.0242766
ENSSSCG00000045850	-0.00691116
MKRN2	0.128125
SATB1	0.14326
ENSSSCG00000044480	0.0270523
RAF1	0.461943
ENSSSCG00000049184	0.187736
ENSSSCG00000043849	0.0143519
GPR156	0.0230099
TMEM40	0.0615773
CAND2	0.0276886
RPL32	0.184193
MBD4	0.103084
IFT122	0.0178062
KCNH8	0.0112509
H1-8	0.0374783
GSK3B	0.362646
NR1I2	0.0269441
PLXND1	0.107234
EFHB	0.0600251
RAB5A	0.454603
PP2D1	0.228872
ENSSSCG00000011892	0.047838
COX17	0.232623
POPDC2	0.00560792
PLA1A	0.0418841
ADPRH	0.11459
CD80	0.24231
TIMMDC1	0.146861
TMCC1	0.324695
ENSSSCG00000044894	0.0418348
TRH	0.0482686
RBSN	0.414045
KAT2B	0.118663
MRPS25	0.214724
SGO1	0.0754846
ENSSSCG00000011206	-0.00633526
POGLUT1	0.220932
TMEM39A	0.262132
ARHGAP31	0.213264
B4GALT4	0.138621
NR2C2	0.237218
FGD5	0.0408666
UPK1B	0.083235
ENSSSCG00000011905	-0.0103469
IGSF11	0.0198236
ZNF385D	0.0163279
ENSSSCG00000045503	0.00431303
ENSSSCG00000045079	0.0313964
C3orf20	0.0420068
CCDC174	0.216993
ENSSSCG00000046361	0.0519924
GRIP2	0.0425423
SLC6A6	0.220514
LSM3	0.190751
XPC	0.12154
UBE2E2	0.304345
ENSSSCG00000048775	0.0110579
ENSSSCG00000049302	0.0628649
ENSSSCG00000048078	0.000541138
LSAMP	0.0269813
ENSSSCG00000026488	0.282734
TMEM43	0.175504
ENSSSCG00000041046	0.00405484
CHCHD4	0.144386
NKIRAS1	0.0777782
ENSSSCG00000041585	-0.0030217
RPL15	0.32875
WNT7A	0.00699015
GAP43	0.0294486
ENSSSCG00000027017	0.0967254
ENSSSCG00000041745	-0.020773
ENSSSCG00000048680	0.0110744
FBLN2	0.00114528
ENSSSCG00000050814	0.02112
THRB	0.0136459
HDAC11	0.0355817
ZBTB20	0.110705
NUP210	0.105646
ENSSSCG00000050663	0.0460188
TIGIT	0.0490548
DRD3	-0.0466164
QTRT2	0.0640116
ENSSSCG00000042434	-0.0329564
ENSSSCG00000011212	0.0420994
TOP2B	0.320549
ENSSSCG00000047958	0.0375927
CCDC191	-0.00485379
ENSSSCG00000045222	-0.00202268
FAM43A	-0.00596645
ZDHHC23	-0.00124118
NGLY1	0.202992
OXSM	0.0814016
GRAMD1C	-0.111063
IQSEC1	0.179607
ENSSSCG00000046690	0.0100154
ATP6V1A	0.235917
LRRC3B	0.01789
ENSSSCG00000049823	-0.0126376
ENSSSCG00000050505	-0.0241693
ENSSSCG00000043958	-0.0122678
ACAD9	0.0486054
ENSSSCG00000024552	0.0330972
NAA50	0.229592
NEK10	-0.0166455
GP9	-0.015481
RAB43	0.1316
ENSSSCG00000038900	0.136034
USF3	0.125196
SIDT1	0.0345173
CNBP	0.268908
ENSSSCG00000024663	0.0738503
SLC4A7	0.330767
COPG1	0.146994
ENSSSCG00000050280	-0.00467834
HMCES	0.170938
CFAP44	0.0147466
RAB7A	0.555117
ENSSSCG00000048278	0.0184818
ENSSSCG00000043463	0.0540665
BOC	0.0219056
RPN1	0.236676
ENSSSCG00000032596	0.0145727
GATA2	0.0280001
GTPBP8	0.0875706
NEPRO	0.108574
ENSSSCG00000049739	0.0240509
CD200R1	0.0701425
ENSSSCG00000043088	-0.0114528
EEFSEC	0.119935
ENSSSCG00000044512	0.0317826
CCDC80	0.0279007
RUVBL1	0.200724
SLC35A5	0.095435
EOMES	0.0505944
ENSSSCG00000051461	0.0286208
SEC61A1	0.254553
ATG3	0.302941
CMC1	0.14074
AZI2	0.179307
ZCWPW2	0.0173821
ENSSSCG00000043038	-0.0216023
CD200	0.0134194
MGLL	0.00827704
ABTB1	0.0453422
SLC9C1	-0.0399607
GCSAM	-0.00242954
RBMS3	-0.0453069
ENSSSCG00000043603	0.000236954
PODXL2	0.00373953
MCM2	0.0994637
TMPRSS7	-0.0412848
ENSSSCG00000046262	0.0204322
ENSSSCG00000047248	0.0173371
ENSSSCG00000041691	-0.00383076
TPRA1	0.0935505
ENSSSCG00000043856	-0.0329564
TAGLN3	-0.0132631
ENSSSCG00000051373	-0.00410337
TGFBR2	0.301888
PLXNA1	0.077103
ABHD10	0.0885258
ENSSSCG00000050386	-0.0151134
GADL1	0.0278944
ENSSSCG00000041372	-0.0253936
ENSSSCG00000041008	-0.0162709
CHCHD6	0.0789711
ENSSSCG00000043978	0.0334073
PHLDB2	0.0207894
STT3B	0.382612
TXNRD3	0.109203
ENSSSCG00000046587	0.0303852
OSBPL10	0.0939205
ENSSSCG00000039159	0.0938874
ENSSSCG00000041659	0.00659523
ENSSSCG00000021977	0.148506
ENSSSCG00000050481	0.0585826
ENSSSCG00000045066	0.0451977
CHST13	0.038774
CMTM8	0.0932485
ACP3	0.00796703
CD96	0.0160237
CMTM7	0.107632
ENSSSCG00000038362	0.349638
DYNC1LI1	0.290923
ENSSSCG00000048446	0.01789
NECTIN3	0.0660835
DNAJC13	0.371819
ENSSSCG00000030335	0.0332036
CNOT10	0.265654
ENSSSCG00000047305	0.00903737
ACAD11	-0.0444088
MORC1	0.0279219
ACKR4	-0.000372795
UBA5	0.0716306
TRAT1	0.0466781
TRIM71	-0.00172161
GLB1	0.174992
ENSSSCG00000011632	-0.0142613
TMPPE	0.12855
CRTAP	0.135429
DZIP3	0.087226
SUSD5	-0.0166114
FBXL2	0.12442
UBP1	0.334352
ENSSSCG00000044995	0.00936957
TMEM108	0.0221603
BFSP2	0.0317295
CLASP2	0.234665
ENSSSCG00000043868	0.0148096
CDV3	0.444644
CIP2A	0.132078
TOPBP1	0.189784
ENSSSCG00000051136	0.0273287
ENSSSCG00000042038	-0.012756
ENSSSCG00000045423	-0.000315939
RAP2B	0.111782
MYH15	-0.0218032
P2RY1	0.0956069
HHLA2	0.0367367
IFT57	0.111226
CD47	0.335083
SRPRB	0.219958
ENSSSCG00000048973	-0.0249773
PDCD6IP	0.333304
SLCO2A1	-0.0232615
BBX	0.346949
GPR15	0.0308637
RYK	0.0547991
ARPP21	-0.0022268
ENSSSCG00000045945	0.0162116
ENSSSCG00000050317	0.0350297
ENSSSCG00000048477	-0.0137746
ENSSSCG00000048318	-0.0239041
AMOTL2	0.0202596
CBLB	0.248622
LRRFIP2	0.304625
ANAPC13	0.210564
CEP63	0.184122
MLH1	0.126675
ALCAM	0.371554
KY	0.00785898
ENSSSCG00000044984	0.0907841
EPM2AIP1	0.126651
TRANK1	0.288542
EPHB1	-0.00593976
ZPLD1	0.00375177
ENSSSCG00000045447	0.0380306
DCLK3	-0.00105075
GOLGA4	0.221036
ENSSSCG00000045774	-0.0329564
NFKBIZ	0.505888
PPP2R3A	0.0135493
NXPE3	0.162012
ENSSSCG00000046013	0.00702964
CEP97	0.0824385
MSL2	0.231911
ITGA9	0.18064
RPL24	0.268657
PCCB	0.0529903
ZBTB11	0.247039
ENSSSCG00000042577	0.164121
PCNP	0.305505
ENSSSCG00000041739	-0.00134274
CTDSPL	0.0559436
TRMT10C	0.0882338
ENSSSCG00000028677	0.0381101
VILL	0.0370043
PLCD1	0.0694936
SENP7	0.198762
DLEC1	0.0906151
OLIG1	0.0217208
MYD88	0.221289
IMPG2	-0.021345
STAG1	0.251501
ACAA1	0.136193
ENSSSCG00000048157	0.0185094
OXSR1	0.421208
ENSSSCG00000044204	0.069552
SLC35G2	-0.0138007
ABI3BP	0.0641779
NCK1	0.261509
ENSSSCG00000009126	-0.0011745
SLC22A13	0.0332921
SLC22A14	0.00306831
TFG	0.289338
XYLB	0.00994563
A4GNT	0.0314804
DBR1	0.123073
ADGRG7	-0.0338658
ACVR2B	-0.0157951
TMEM45A	-0.0203689
LNP1	-0.0249034
EXOG	0.155616
ARMC8	0.143614
TOMM70	0.243113
NIT2	0.0529037
TBC1D23	0.329857
SCN5A	-0.0236559
ENSSSCG00000011967	-0.0104836
NME9	-0.022358
MRAS	0.112625
CMSS1	0.235618
ESYT3	-0.0267816
ENSSSCG00000049101	0.0711958
ENSSSCG00000026746	-0.0345647
FILIP1L	0.21359
COL8A1	0.0368175
FAIM	-0.0026074
ENSSSCG00000042054	-0.0147311
DCBLD2	0.141843
SCN10A	0.0130004
ENSSSCG00000043880	0.0293841
SCN11A	-0.0169471
PIK3CB	0.312265
ST3GAL6	0.119002
WDR48	0.225995
CPOX	0.101229
CLDND1	0.190026
GORASP1	0.0844214
TTC21A	0.0697728
CSRNP1	0.240881
MRPS22	0.113591
CX3CR1	0.00501427
SLC25A38	0.177162
COPB2	0.235988
ENSSSCG00000022773	0.266931
RPSA	0.206895
ENSSSCG00000032124	0.0783381
RIOX2	0.080019
RBP2	0.00191086
CRYBG3	0.257266
RBP1	0.0205755
[truncated: 14,841 more rows]
